# Supplementary material for: Dicarbon­yl(η5-cyclo­penta­dien­yl)(hexa­methyl­enetetra­mine-κN 1)iron(II) tetra­fluoridoborate
Source: Acta Crystallogr Sect E Struct Rep Online. 2012 Jul 18;68(Pt 8):m1077. doi: 10.1107/S1600536812031649 (PMC3414135; doi:10.1107/S1600536812031649)
Supplement: Supplementary file 1 [file e-68-m1077-sup1.cif]

##############################################################################
#                                                                            #
# This CIF contains the data in a paper accepted for publication in          #
# Acta Crystallographica Section E. It conforms to the requirements of       #
# Notes for Authors for Acta Crystallographica Section E, and has been       #
# peer reviewed under the auspices of the IUCr Commission on Journals.       #
#                                                                            #
# Full details of the Crystallographic Information File format               #
# are given in the paper "The Crystallographic Information File (CIF):       #
# a New Standard Archive File for Crystallography" by S. R. Hall, F. H.      #
# Allen and I. D. Brown [Acta Cryst. (1991), A47, 655-685].                  #
#                                                                            #
# The current version of the core CIF dictionary is obtainable from          #
# ftp://ftp.iucr.org/pub/cif_core.dic.                                       #
#                                                                            #
# Software is freely available for graphical display of the structure(s)     #
# in this CIF. For information consult the CIF software page                 #
# http://www.iucr.org/resources/cif/software.                                #
#                                                                            #
# This file may be used for bona fide research purposes within the           #
# scientific community so long as proper attribution is given to the journal # 
# article from which it was obtained.                                        #
#                                                                            #
##############################################################################
data_global
_audit_creation_method     'WinGX routine CIF_UPDATE'
_audit_conform_dict_name     cif_core.dic
_audit_conform_dict_version     2.4
_journal_date_recd_electronic     2012-06-19
_journal_date_accepted     2012-07-11
_journal_name_full     'Acta Crystallographica, Section E'
_journal_year     2012
_journal_volume     68
_journal_issue      8
_journal_page_first     m1077
_journal_page_last     m1077
_journal_paper_category     QM
_journal_paper_doi     10.1107/S1600536812031649
_journal_coeditor_code     KJ2206
_publ_contact_author_name     'Bernard Omondi'
_publ_contact_author_address
;
School of Chemistry, University of KwaZulu-Natal, Private Bag X54001,
Durban 4000, South Africa
;
_publ_contact_author_email     'owaga@ukzn.ac.za'
_publ_contact_author_fax     '+27312603109'
_publ_contact_author_phone     '+27312607323'
_publ_section_title
;\
Dicarbonyl(\h^5^-cyclopentadienyl)(hexamethylenetetramine-\
\k<i>N</i>^1^)iron(II) tetrafluoridoborate
;
loop_
    _publ_author_name
    _publ_author_footnote
    _publ_author_address
    'M'thiruaine, Cyprian M.' .
;
School of Chemistry, University of KwaZulu-Natal, Private Bag X54001,
Durban 4000, South Africa
;
    'Friedrich, Holger B.' .
;
School of Chemistry, University of KwaZulu-Natal, Private Bag X54001,
Durban 4000, South Africa
;
    'Omondi, Bernard' .
;
School of Chemistry, University of KwaZulu-Natal, Private Bag X54001,
Durban 4000, South Africa
;
data_I
_audit_creation_method     'WinGX routine CIF_UPDATE'
_audit_conform_dict_name     cif_core.dic
_audit_conform_dict_version     2.4
_chemical_name_systematic
;
Dicarbonyl(\h^5^-cyclopentadienyl)(hexamethylenetetramine-
\k<i>N</i>^1^)iron(II) tetrafluoridoborate
;
_chemical_formula_moiety     'C13 H17 Fe N4 O2 +, B F4 -'
_chemical_formula_sum     'C13 H17 B F4 Fe N4 O2'
_chemical_formula_iupac     '[Fe (C5 H5) (C6 H12 N4) (C O)2] B F4'
_chemical_formula_weight     403.97
_symmetry_cell_setting     monoclinic
_symmetry_space_group_name_H-M     'P 21/c'
_symmetry_space_group_name_Hall     '-P 2ybc'
loop_
    _symmetry_equiv_pos_as_xyz
    'x, y, z'
    '-x, y+1/2, -z+1/2'
    '-x, -y, -z'
    'x, -y-1/2, z-1/2'
_cell_length_a     15.1054(6)
_cell_length_b     14.6407(6)
_cell_length_c     14.2267(6)
_cell_angle_alpha     90
_cell_angle_beta     96.997(2)
_cell_angle_gamma     90
_cell_volume     3122.9(2)
_cell_formula_units_Z     8
_cell_measurement_reflns_used     63978
_cell_measurement_theta_min     1.94
_cell_measurement_theta_max     28.34
_cell_measurement_temperature     173(2)
_exptl_crystal_description     block
_exptl_crystal_colour     yellow
_exptl_crystal_size_max     0.42
_exptl_crystal_size_mid     0.19
_exptl_crystal_size_min     0.16
_exptl_crystal_density_diffrn     1.718
_exptl_crystal_density_method     'not measured'
_exptl_crystal_F_000     1648
_exptl_absorpt_coefficient_mu     1.026
_exptl_absorpt_correction_type     multi-scan
_exptl_absorpt_process_details     '(SADABS; Bruker, 2008)'
_exptl_absorpt_correction_T_min     0.6725
_exptl_absorpt_correction_T_max     0.853
_exptl_special_details
;
;
_diffrn_ambient_temperature     173(2)
_diffrn_radiation_type     MoK\a
_diffrn_radiation_wavelength     0.71073
_diffrn_radiation_monochromator     graphite
_diffrn_measurement_device_type     'Bruker SMART APEXII CCD'
_diffrn_measurement_method     '\f and \w scans'
_diffrn_reflns_number     62504
_diffrn_reflns_av_R_equivalents     0.0328
_diffrn_reflns_theta_min     1.94
_diffrn_reflns_theta_max     28.34
_diffrn_reflns_theta_full     28.34
_diffrn_measured_fraction_theta_max     0.997
_diffrn_measured_fraction_theta_full     0.997
_diffrn_reflns_limit_h_min     -20
_diffrn_reflns_limit_h_max     20
_diffrn_reflns_limit_k_min     -19
_diffrn_reflns_limit_k_max     19
_diffrn_reflns_limit_l_min     -18
_diffrn_reflns_limit_l_max     18
_diffrn_standards_number     0
_diffrn_standards_interval_count     0
_diffrn_standards_interval_time     0
_diffrn_standards_decay_%     0
_refine_special_details
;
Refinement of <i>F</i>^2^ against ALL reflections. The weighted <i>R</i>-factor
<i>wR</i> and goodness of fit <i>S</i> are based on <i>F</i>^2^, conventional
<i>R</i>-factors <i>R</i> are based on <i>F</i>, with <i>F</i> set to zero for
negative <i>F</i>^2^. The threshold expression of <i>F</i>^2^ >
\s(<i>F</i>^2^) is used only for calculating <i>R</i>-factors(gt) <i>etc</i>.
and is not relevant to the choice of reflections for refinement.
<i>R</i>-factors based on <i>F</i>^2^ are statistically about twice as large
as those based on <i>F</i>, and <i>R</i>- factors based on ALL data will be
even larger.
;
_reflns_number_total     7768
_reflns_number_gt     6765
_reflns_threshold_expression     I>2sigma(I)
_refine_ls_structure_factor_coef     Fsqd
_refine_ls_matrix_type     full
_refine_ls_R_factor_all     0.0418
_refine_ls_R_factor_gt     0.0342
_refine_ls_wR_factor_gt     0.0874
_refine_ls_wR_factor_ref     0.0915
_refine_ls_goodness_of_fit_ref     1.076
_refine_ls_restrained_S_all     1.077
_refine_ls_number_reflns     7768
_refine_ls_number_parameters     488
_refine_ls_number_restraints     12
_refine_ls_hydrogen_treatment     constr
_refine_ls_weighting_scheme     calc
_refine_ls_weighting_details
         'calc w=1/[\s^2^(Fo^2^)+(0.0391P)^2^+2.9672P] where P=(Fo^2^+2Fc^2^)/3'
_atom_sites_solution_hydrogens     geom
_atom_sites_solution_primary     direct
_atom_sites_solution_secondary     difmap
_refine_ls_shift/su_max     0.026
_refine_ls_shift/su_mean     0.002
_refine_diff_density_max     0.632
_refine_diff_density_min     -0.432
_refine_ls_extinction_method     none
loop_
    _atom_type_symbol
    _atom_type_description
    _atom_type_scat_dispersion_real
    _atom_type_scat_dispersion_imag
    _atom_type_scat_source
    C C 0.0033 0.0016 'International Tables Vol C Tables 4.2.6.8 and 6.1.1.4'
    H H 0 0 'International Tables Vol C Tables 4.2.6.8 and 6.1.1.4'
    B B 0.0013 0.0007 'International Tables Vol C Tables 4.2.6.8 and 6.1.1.4'
    N N 0.0061 0.0033 'International Tables Vol C Tables 4.2.6.8 and 6.1.1.4'
    O O 0.0106 0.006 'International Tables Vol C Tables 4.2.6.8 and 6.1.1.4'
    F F 0.0171 0.0103 'International Tables Vol C Tables 4.2.6.8 and 6.1.1.4'
    Fe Fe 0.3463 0.8444 'International Tables Vol C Tables 4.2.6.8 and 6.1.1.4'
_computing_data_collection     'APEX2 (Bruker, 2008)'
_computing_cell_refinement     'SAINT-Plus (Bruker, 2008)'
_computing_data_reduction     'SAINT-Plus and XPREP (Bruker, 2008)'
_computing_structure_solution     'SHELXS97 (Sheldrick, 2008)'
_computing_structure_refinement     'SHELXL97 (Sheldrick, 2008)'
_computing_molecular_graphics     'ORTEP-3 (Farrugia, 1997)'
_computing_publication_material     'WinGX (Farrugia, 1999)'
loop_
    _atom_site_type_symbol
    _atom_site_label
    _atom_site_fract_x
    _atom_site_fract_y
    _atom_site_fract_z
    _atom_site_U_iso_or_equiv
    _atom_site_adp_type
    _atom_site_calc_flag
    _atom_site_refinement_flags
    _atom_site_occupancy
    _atom_site_symmetry_multiplicity
    _atom_site_disorder_assembly
    _atom_site_disorder_group
    C C1 0.86930(13) -0.03952(15) 0.80821(16) 0.0275(4) Uani d . 1 1 . .
    H H1 0.8674 -0.1007 0.8393 0.033 Uiso calc R 1 1 . .
    C C2 0.87149(14) 0.04629(15) 0.85391(15) 0.0292(4) Uani d . 1 1 . .
    H H2 0.8723 0.0563 0.9235 0.035 Uiso calc R 1 1 . .
    C C3 0.87061(14) 0.11633(15) 0.78406(17) 0.0323(5) Uani d . 1 1 . .
    H H3 0.8709 0.1837 0.7957 0.039 Uiso calc R 1 1 . .
    C C4 0.86568(13) 0.07273(17) 0.69515(16) 0.0339(5) Uani d . 1 1 . .
    H H4 0.8639 0.1044 0.6327 0.041 Uiso calc R 1 1 . .
    C C5 0.86628(13) -0.02251(17) 0.70865(16) 0.0320(5) Uani d . 1 1 . .
    H H5 0.863 -0.0699 0.6577 0.038 Uiso calc R 1 1 . .
    C C6 1.04710(15) 0.07326(13) 0.88830(14) 0.0270(4) Uani d . 1 1 . .
    C C7 1.04138(12) -0.07593(12) 0.78590(13) 0.0204(4) Uani d . 1 1 . .
    C C8 1.16153(11) 0.07250(12) 0.72516(14) 0.0199(4) Uani d . 1 1 . .
    H H8A 1.1768 0.0981 0.7895 0.024 Uiso calc R 1 1 . .
    H H8B 1.1723 0.0058 0.7289 0.024 Uiso calc R 1 1 . .
    C C9 1.19672(12) 0.07558(13) 0.56646(14) 0.0235(4) Uani d . 1 1 . .
    H H9A 1.2072 0.0088 0.5678 0.028 Uiso calc R 1 1 . .
    H H9B 1.2362 0.1032 0.5235 0.028 Uiso calc R 1 1 . .
    C C10 1.08860(12) 0.19357(13) 0.52845(13) 0.0214(4) Uani d . 1 1 . .
    H H10A 1.1265 0.2222 0.4846 0.026 Uiso calc R 1 1 . .
    H H10B 1.0256 0.2068 0.5047 0.026 Uiso calc R 1 1 . .
    C C11 1.05207(13) 0.19222(12) 0.68625(13) 0.0200(4) Uani d . 1 1 . .
    H H11A 0.9892 0.2066 0.6627 0.024 Uiso calc R 1 1 . .
    H H11B 1.0654 0.219 0.7503 0.024 Uiso calc R 1 1 . .
    C C12 1.04575(12) 0.05226(12) 0.59314(12) 0.0189(3) Uani d . 1 1 . .
    H H12A 1.0556 -0.0146 0.5947 0.023 Uiso calc R 1 1 . .
    H H12B 0.9826 0.0634 0.5683 0.023 Uiso calc R 1 1 . .
    C C13 1.20368(13) 0.21211(12) 0.65816(15) 0.0241(4) Uani d . 1 1 . .
    H H13A 1.2431 0.2405 0.6156 0.029 Uiso calc R 1 1 . .
    H H13B 1.219 0.2384 0.7222 0.029 Uiso calc R 1 1 . .
    C C14 0.35418(12) 0.09213(13) 0.27619(14) 0.0213(4) Uani d . 1 1 . .
    H H14 0.3491 0.1598 0.2835 0.026 Uiso calc R 1 1 . .
    C C15 0.35489(12) 0.02563(13) 0.34992(14) 0.0219(4) Uani d . 1 1 . .
    H H15 0.3497 0.0387 0.418 0.026 Uiso calc R 1 1 . .
    C C16 0.36150(12) -0.06169(13) 0.30960(14) 0.0226(4) Uani d . 1 1 . .
    H H16 0.3617 -0.1213 0.344 0.027 Uiso calc R 1 1 . .
    C C17 0.36425(12) -0.05030(14) 0.21025(14) 0.0237(4) Uani d . 1 1 . .
    H H17 0.3679 -0.1003 0.163 0.028 Uiso calc R 1 1 . .
    C C18 0.35832(12) 0.04445(14) 0.19039(14) 0.0224(4) Uani d . 1 1 . .
    H H18 0.3588 0.073 0.1266 0.027 Uiso calc R 1 1 . .
    C C19 0.52488(12) 0.07220(13) 0.39393(13) 0.0210(4) Uani d . 1 1 . .
    C C20 0.53847(12) -0.08684(12) 0.31050(13) 0.0192(3) Uani d . 1 1 . .
    C C21 0.54333(12) 0.17549(11) 0.19492(13) 0.0170(3) Uani d . 1 1 . .
    H H21A 0.4811 0.1876 0.1672 0.02 Uiso calc R 1 1 . .
    H H21B 0.5522 0.2034 0.2588 0.02 Uiso calc R 1 1 . .
    C C22 0.69695(12) 0.19948(12) 0.17685(14) 0.0212(4) Uani d . 1 1 . .
    H H22A 0.7383 0.2289 0.1371 0.025 Uiso calc R 1 1 . .
    H H22B 0.7076 0.2266 0.241 0.025 Uiso calc R 1 1 . .
    C C23 0.69925(12) 0.06230(13) 0.08670(14) 0.0216(4) Uani d . 1 1 . .
    H H23A 0.7117 -0.0041 0.0894 0.026 Uiso calc R 1 1 . .
    H H23B 0.7405 0.0909 0.0463 0.026 Uiso calc R 1 1 . .
    C C24 0.54675(12) 0.03453(12) 0.10393(12) 0.0177(3) Uani d . 1 1 . .
    H H24A 0.5587 -0.032 0.107 0.021 Uiso calc R 1 1 . .
    H H24B 0.4843 0.0434 0.0751 0.021 Uiso calc R 1 1 . .
    C C25 0.65477(11) 0.05894(12) 0.24201(13) 0.0182(3) Uani d . 1 1 . .
    H H25A 0.6659 0.085 0.3066 0.022 Uiso calc R 1 1 . .
    H H25B 0.6671 -0.0074 0.2467 0.022 Uiso calc R 1 1 . .
    C C26 0.58916(13) 0.17684(12) 0.04086(13) 0.0210(4) Uani d . 1 1 . .
    H H26A 0.6289 0.2065 -0.0004 0.025 Uiso calc R 1 1 . .
    H H26B 0.5268 0.1879 0.0131 0.025 Uiso calc R 1 1 . .
    B B1 0.32781(15) 0.21448(14) 0.93390(14) 0.0203(4) Uani d . 1 1 . .
    B B2 1.18854(14) -0.20775(13) 0.54535(13) 0.0169(4) Uani d . 1 1 . .
    N N1 1.06343(9) 0.08967(10) 0.69277(10) 0.0151(3) Uani d . 1 1 . .
    N N2 1.11003(11) 0.23350(10) 0.62362(11) 0.0209(3) Uani d . 1 1 . .
    N N3 1.21930(10) 0.11287(11) 0.66204(12) 0.0222(3) Uani d . 1 1 . .
    N N4 1.10294(10) 0.09386(11) 0.52956(11) 0.0201(3) Uani d . 1 1 . .
    N N5 0.55772(9) 0.07343(9) 0.20366(10) 0.0145(3) Uani d . 1 1 . .
    N N6 0.60404(10) 0.21776(10) 0.13595(11) 0.0189(3) Uani d . 1 1 . .
    N N7 0.71550(10) 0.10091(10) 0.18284(11) 0.0197(3) Uani d . 1 1 . .
    N N8 0.60659(10) 0.07755(10) 0.04412(11) 0.0193(3) Uani d . 1 1 . .
    O O1 1.08297(13) 0.09476(12) 0.95985(11) 0.0436(4) Uani d . 1 1 . .
    O O2 1.07359(9) -0.14597(9) 0.79173(12) 0.0314(3) Uani d . 1 1 . .
    O O3 0.55295(10) 0.10444(11) 0.46397(10) 0.0318(3) Uani d . 1 1 . .
    O O4 0.57492(9) -0.15342(9) 0.32834(11) 0.0265(3) Uani d . 1 1 . .
    F F1A 0.2452(6) 0.2217(16) 0.8959(7) 0.071(3) Uani d P 0.58(4) 1 A 1
    F F2A 0.3595(6) 0.3019(6) 0.9694(4) 0.0415(16) Uani d P 0.58(4) 1 A 1
    F F3A 0.313(2) 0.1541(5) 0.9998(6) 0.073(4) Uani d P 0.58(4) 1 A 1
    F F4A 0.3667(12) 0.1825(12) 0.8619(12) 0.056(3) Uani d PU 0.58(4) 1 A 1
    F F1B 0.2404(8) 0.2517(10) 0.8923(7) 0.045(2) Uani d P 0.42(4) 1 A 2
    F F2B 0.3690(8) 0.2897(11) 0.9743(7) 0.065(3) Uani d P 0.42(4) 1 A 2
    F F3B 0.3532(9) 0.1541(7) 1.0064(8) 0.0482(19) Uani d P 0.42(4) 1 A 2
    F F4B 0.3880(12) 0.1945(13) 0.8637(15) 0.040(2) Uani d PU 0.42(4) 1 A 2
    F F5 1.23942(12) -0.14457(10) 0.50207(12) 0.0563(4) Uani d . 1 1 . .
    F F6 1.13743(11) -0.16773(11) 0.60532(11) 0.0495(4) Uani d . 1 1 . .
    F F7 1.24900(10) -0.26959(10) 0.59476(9) 0.0434(4) Uani d . 1 1 . .
    F F8 1.13740(10) -0.25675(15) 0.47543(13) 0.0673(6) Uani d . 1 1 . .
    Fe Fe1 0.983683(17) 0.031636(17) 0.782706(18) 0.01738(7) Uani d . 1 1 . .
    Fe Fe2 0.473433(16) 0.015894(16) 0.289440(17) 0.01452(7) Uani d . 1 1 . .
loop_
    _atom_site_aniso_label
    _atom_site_aniso_U_11
    _atom_site_aniso_U_22
    _atom_site_aniso_U_33
    _atom_site_aniso_U_12
    _atom_site_aniso_U_13
    _atom_site_aniso_U_23
    C1 0.0159(9) 0.0308(10) 0.0367(11) 0.0006(7) 0.0069(8) 0.0042(8)
    C2 0.0257(10) 0.0341(11) 0.0306(11) 0.0085(8) 0.0141(8) 0.0059(8)
    C3 0.0240(10) 0.0317(11) 0.0442(12) 0.0125(8) 0.0162(9) 0.0123(9)
    C4 0.0137(9) 0.0554(14) 0.0330(11) 0.0105(9) 0.0052(8) 0.0164(10)
    C5 0.0116(8) 0.0503(13) 0.0339(11) -0.0003(8) 0.0016(8) -0.0037(10)
    C6 0.0370(11) 0.0218(9) 0.0228(10) -0.0029(8) 0.0054(8) 0.0008(7)
    C7 0.0140(8) 0.0209(9) 0.0266(9) -0.0040(7) 0.0033(7) 0.0007(7)
    C8 0.0122(8) 0.0188(8) 0.0273(9) -0.0004(6) -0.0028(7) 0.0041(7)
    C9 0.0171(9) 0.0209(9) 0.0341(10) 0.0003(7) 0.0094(8) -0.0011(7)
    C10 0.0193(9) 0.0230(9) 0.0215(9) 0.0006(7) 0.0009(7) 0.0033(7)
    C11 0.0255(9) 0.0126(8) 0.0221(9) 0.0045(7) 0.0036(7) 0.0003(6)
    C12 0.0169(8) 0.0205(8) 0.0194(8) -0.0031(7) 0.0028(7) -0.0050(7)
    C13 0.0223(9) 0.0172(8) 0.0312(10) -0.0060(7) -0.0027(8) 0.0019(7)
    C14 0.0136(8) 0.0208(9) 0.0298(10) 0.0041(7) 0.0032(7) 0.0024(7)
    C15 0.0153(8) 0.0264(9) 0.0251(9) 0.0025(7) 0.0062(7) 0.0012(7)
    C16 0.0131(8) 0.0205(9) 0.0344(10) -0.0022(7) 0.0035(7) 0.0038(7)
    C17 0.0136(8) 0.0263(9) 0.0305(10) -0.0030(7) 0.0001(7) -0.0068(8)
    C18 0.0122(8) 0.0312(10) 0.0233(9) -0.0005(7) 0.0002(7) 0.0038(7)
    C19 0.0187(9) 0.0212(9) 0.0235(9) -0.0013(7) 0.0037(7) 0.0003(7)
    C20 0.0156(8) 0.0183(8) 0.0241(9) -0.0049(7) 0.0043(7) 0.0010(7)
    C21 0.0184(8) 0.0106(7) 0.0221(9) 0.0006(6) 0.0022(7) 0.0001(6)
    C22 0.0180(9) 0.0172(8) 0.0278(9) -0.0060(7) 0.0002(7) 0.0013(7)
    C23 0.0161(8) 0.0208(9) 0.0290(10) -0.0001(7) 0.0064(7) 0.0004(7)
    C24 0.0170(8) 0.0172(8) 0.0193(8) -0.0036(6) 0.0035(7) -0.0049(6)
    C25 0.0123(8) 0.0177(8) 0.0239(9) -0.0005(6) -0.0004(7) 0.0043(7)
    C26 0.0208(9) 0.0207(9) 0.0215(9) -0.0014(7) 0.0023(7) 0.0043(7)
    B1 0.0285(11) 0.0201(10) 0.0119(9) 0.0064(8) 0.0009(8) -0.0050(7)
    B2 0.0206(10) 0.0182(9) 0.0112(8) 0.0048(7) -0.0012(7) -0.0018(7)
    N1 0.0135(7) 0.0133(6) 0.0181(7) 0.0017(5) 0.0003(5) -0.0015(5)
    N2 0.0240(8) 0.0148(7) 0.0235(8) 0.0009(6) 0.0010(6) 0.0012(6)
    N3 0.0146(7) 0.0182(7) 0.0331(9) -0.0017(6) 0.0004(6) 0.0046(6)
    N4 0.0180(7) 0.0211(7) 0.0220(8) -0.0030(6) 0.0054(6) -0.0028(6)
    N5 0.0130(7) 0.0109(6) 0.0191(7) -0.0001(5) 0.0000(5) -0.0006(5)
    N6 0.0186(7) 0.0141(7) 0.0238(8) -0.0017(5) 0.0018(6) 0.0025(6)
    N7 0.0138(7) 0.0178(7) 0.0274(8) -0.0021(6) 0.0015(6) 0.0040(6)
    N8 0.0167(7) 0.0201(7) 0.0216(8) -0.0026(6) 0.0040(6) -0.0012(6)
    O1 0.0653(12) 0.0411(9) 0.0227(8) -0.0158(8) -0.0016(8) -0.0032(7)
    O2 0.0222(7) 0.0177(7) 0.0560(10) 0.0011(5) 0.0115(7) 0.0059(6)
    O3 0.0325(8) 0.0376(8) 0.0243(7) -0.0066(7) -0.0001(6) -0.0066(6)
    O4 0.0189(7) 0.0173(6) 0.0435(8) 0.0020(5) 0.0049(6) 0.0076(6)
    F1A 0.035(2) 0.126(9) 0.051(3) -0.004(4) -0.005(2) -0.042(4)
    F2A 0.074(4) 0.0210(19) 0.035(2) -0.0067(18) 0.028(3) -0.0028(14)
    F3A 0.154(12) 0.0319(18) 0.038(2) 0.012(4) 0.026(5) 0.0130(15)
    F4A 0.069(6) 0.059(5) 0.040(3) 0.034(4) 0.010(4) -0.005(3)
    F1B 0.039(3) 0.074(5) 0.024(3) 0.009(3) 0.015(2) 0.008(4)
    F2B 0.055(4) 0.049(5) 0.081(6) -0.009(3) -0.031(5) -0.014(3)
    F3B 0.066(5) 0.038(2) 0.042(3) 0.016(3) 0.012(3) 0.022(2)
    F4B 0.050(5) 0.040(3) 0.034(4) 0.021(3) 0.023(4) 0.001(3)
    F5 0.0730(12) 0.0375(8) 0.0622(10) 0.0071(8) 0.0233(9) 0.0146(7)
    F6 0.0527(9) 0.0541(9) 0.0432(8) 0.0255(7) 0.0116(7) -0.0125(7)
    F7 0.0462(8) 0.0527(9) 0.0333(7) 0.0256(7) 0.0121(6) 0.0164(6)
    F8 0.0338(8) 0.1018(15) 0.0636(11) 0.0017(9) -0.0049(7) -0.0475(10)
    Fe1 0.01647(13) 0.01728(13) 0.01851(13) 0.00332(9) 0.00265(10) 0.00090(9)
    Fe2 0.01275(12) 0.01259(12) 0.01814(13) 0.00006(8) 0.00148(9) -0.00002(9)
_geom_special_details
;
All e.s.d.'s (except the e.s.d. in the dihedral angle between two l.s. planes)
are estimated using the full covariance matrix. The cell e.s.d.'s are taken
into account individually in the estimation of e.s.d.'s in distances, angles
and torsion angles; correlations between e.s.d.'s in cell parameters are only
used when they are defined by crystal symmetry. An approximate (isotropic)
treatment of cell e.s.d.'s is used for estimating e.s.d.'s involving l.s.
planes.
;
loop_
    _geom_bond_atom_site_label_1
    _geom_bond_atom_site_label_2
    _geom_bond_site_symmetry_2
    _geom_bond_distance
    _geom_bond_publ_flag
    C1 C2 . 1.413(3) ?
    C1 C5 . 1.433(3) ?
    C1 Fe1 . 2.087(2) ?
    C1 H1 . 1 ?
    C2 C3 . 1.427(3) ?
    C2 Fe1 . 2.0887(19) ?
    C2 H2 . 1 ?
    C3 C4 . 1.411(3) ?
    C3 Fe1 . 2.113(2) ?
    C3 H3 . 1 ?
    C4 C5 . 1.408(3) ?
    C4 Fe1 . 2.133(2) ?
    C4 H4 . 1 ?
    C5 Fe1 . 2.104(2) ?
    C5 H5 . 1 ?
    C6 O1 . 1.138(3) ?
    C6 Fe1 . 1.788(2) ?
    C7 O2 . 1.134(2) ?
    C7 Fe1 . 1.7978(19) ?
    C8 N3 . 1.452(2) ?
    C8 N1 . 1.518(2) ?
    C8 H8A . 0.99 ?
    C8 H8B . 0.99 ?
    C9 N3 . 1.466(3) ?
    C9 N4 . 1.474(2) ?
    C9 H9A . 0.99 ?
    C9 H9B . 0.99 ?
    C10 N2 . 1.474(2) ?
    C10 N4 . 1.476(2) ?
    C10 H10A . 0.99 ?
    C10 H10B . 0.99 ?
    C11 N2 . 1.454(2) ?
    C11 N1 . 1.513(2) ?
    C11 H11A . 0.99 ?
    C11 H11B . 0.99 ?
    C12 N4 . 1.458(2) ?
    C12 N1 . 1.513(2) ?
    C12 H12A . 0.99 ?
    C12 H12B . 0.99 ?
    C13 N3 . 1.472(2) ?
    C13 N2 . 1.474(2) ?
    C13 H13A . 0.99 ?
    C13 H13B . 0.99 ?
    C14 C18 . 1.414(3) ?
    C14 C15 . 1.430(3) ?
    C14 Fe2 . 2.1079(18) ?
    C14 H14 . 1 ?
    C15 C16 . 1.410(3) ?
    C15 Fe2 . 2.0838(18) ?
    C15 H15 . 1 ?
    C16 C17 . 1.429(3) ?
    C16 Fe2 . 2.0855(18) ?
    C16 H16 . 1 ?
    C17 C18 . 1.416(3) ?
    C17 Fe2 . 2.1157(18) ?
    C17 H17 . 1 ?
    C18 Fe2 . 2.1418(18) ?
    C18 H18 . 1 ?
    C19 O3 . 1.137(2) ?
    C19 Fe2 . 1.7921(19) ?
    C20 O4 . 1.133(2) ?
    C20 Fe2 . 1.8016(18) ?
    C21 N6 . 1.454(2) ?
    C21 N5 . 1.513(2) ?
    C21 H21A . 0.99 ?
    C21 H21B . 0.99 ?
    C22 N7 . 1.471(2) ?
    C22 N6 . 1.477(2) ?
    C22 H22A . 0.99 ?
    C22 H22B . 0.99 ?
    C23 N7 . 1.473(2) ?
    C23 N8 . 1.473(2) ?
    C23 H23A . 0.99 ?
    C23 H23B . 0.99 ?
    C24 N8 . 1.458(2) ?
    C24 N5 . 1.519(2) ?
    C24 H24A . 0.99 ?
    C24 H24B . 0.99 ?
    C25 N7 . 1.455(2) ?
    C25 N5 . 1.516(2) ?
    C25 H25A . 0.99 ?
    C25 H25B . 0.99 ?
    C26 N6 . 1.471(2) ?
    C26 N8 . 1.477(2) ?
    C26 H26A . 0.99 ?
    C26 H26B . 0.99 ?
    B1 F1A . 1.303(11) ?
    B1 F3A . 1.328(8) ?
    B1 F4A . 1.326(16) ?
    B1 F2B . 1.357(11) ?
    B1 F3B . 1.377(10) ?
    B1 F2A . 1.436(7) ?
    B1 F4B . 1.460(17) ?
    B1 F1B . 1.483(12) ?
    B2 F6 . 1.352(2) ?
    B2 F8 . 1.383(2) ?
    B2 F5 . 1.393(3) ?
    B2 F7 . 1.411(2) ?
    N1 Fe1 . 2.0459(15) ?
    N5 Fe2 . 2.0490(14) ?
loop_
    _geom_angle_atom_site_label_1
    _geom_angle_atom_site_label_2
    _geom_angle_atom_site_label_3
    _geom_angle_site_symmetry_1
    _geom_angle_site_symmetry_3
    _geom_angle
    _geom_angle_publ_flag
    C2 C1 C5 . . 107.24(19) ?
    C2 C1 Fe1 . . 70.29(12) ?
    C5 C1 Fe1 . . 70.66(12) ?
    C2 C1 H1 . . 126.4 ?
    C5 C1 H1 . . 126.4 ?
    Fe1 C1 H1 . . 126.4 ?
    C1 C2 C3 . . 108.7(2) ?
    C1 C2 Fe1 . . 70.15(11) ?
    C3 C2 Fe1 . . 71.05(11) ?
    C1 C2 H2 . . 125.6 ?
    C3 C2 H2 . . 125.6 ?
    Fe1 C2 H2 . . 125.6 ?
    C4 C3 C2 . . 107.1(2) ?
    C4 C3 Fe1 . . 71.38(12) ?
    C2 C3 Fe1 . . 69.24(11) ?
    C4 C3 H3 . . 126.4 ?
    C2 C3 H3 . . 126.4 ?
    Fe1 C3 H3 . . 126.4 ?
    C5 C4 C3 . . 109.10(19) ?
    C5 C4 Fe1 . . 69.50(12) ?
    C3 C4 Fe1 . . 69.81(12) ?
    C5 C4 H4 . . 125.4 ?
    C3 C4 H4 . . 125.4 ?
    Fe1 C4 H4 . . 125.4 ?
    C4 C5 C1 . . 107.8(2) ?
    C4 C5 Fe1 . . 71.71(13) ?
    C1 C5 Fe1 . . 69.35(12) ?
    C4 C5 H5 . . 126.1 ?
    C1 C5 H5 . . 126.1 ?
    Fe1 C5 H5 . . 126.1 ?
    O1 C6 Fe1 . . 173.88(19) ?
    O2 C7 Fe1 . . 175.25(17) ?
    N3 C8 N1 . . 112.50(14) ?
    N3 C8 H8A . . 109.1 ?
    N1 C8 H8A . . 109.1 ?
    N3 C8 H8B . . 109.1 ?
    N1 C8 H8B . . 109.1 ?
    H8A C8 H8B . . 107.8 ?
    N3 C9 N4 . . 111.56(14) ?
    N3 C9 H9A . . 109.3 ?
    N4 C9 H9A . . 109.3 ?
    N3 C9 H9B . . 109.3 ?
    N4 C9 H9B . . 109.3 ?
    H9A C9 H9B . . 108 ?
    N2 C10 N4 . . 111.52(15) ?
    N2 C10 H10A . . 109.3 ?
    N4 C10 H10A . . 109.3 ?
    N2 C10 H10B . . 109.3 ?
    N4 C10 H10B . . 109.3 ?
    H10A C10 H10B . . 108 ?
    N2 C11 N1 . . 112.18(14) ?
    N2 C11 H11A . . 109.2 ?
    N1 C11 H11A . . 109.2 ?
    N2 C11 H11B . . 109.2 ?
    N1 C11 H11B . . 109.2 ?
    H11A C11 H11B . . 107.9 ?
    N4 C12 N1 . . 112.32(14) ?
    N4 C12 H12A . . 109.1 ?
    N1 C12 H12A . . 109.1 ?
    N4 C12 H12B . . 109.1 ?
    N1 C12 H12B . . 109.1 ?
    H12A C12 H12B . . 107.9 ?
    N3 C13 N2 . . 111.41(15) ?
    N3 C13 H13A . . 109.3 ?
    N2 C13 H13A . . 109.3 ?
    N3 C13 H13B . . 109.3 ?
    N2 C13 H13B . . 109.3 ?
    H13A C13 H13B . . 108 ?
    C18 C14 C15 . . 107.45(17) ?
    C18 C14 Fe2 . . 71.86(10) ?
    C15 C14 Fe2 . . 69.15(10) ?
    C18 C14 H14 . . 126.3 ?
    C15 C14 H14 . . 126.3 ?
    Fe2 C14 H14 . . 126.3 ?
    C16 C15 C14 . . 108.27(17) ?
    C16 C15 Fe2 . . 70.30(10) ?
    C14 C15 Fe2 . . 70.96(10) ?
    C16 C15 H15 . . 125.9 ?
    C14 C15 H15 . . 125.9 ?
    Fe2 C15 H15 . . 125.9 ?
    C15 C16 C17 . . 107.98(17) ?
    C15 C16 Fe2 . . 70.17(10) ?
    C17 C16 Fe2 . . 71.26(10) ?
    C15 C16 H16 . . 126 ?
    C17 C16 H16 . . 126 ?
    Fe2 C16 H16 . . 126 ?
    C18 C17 C16 . . 107.63(17) ?
    C18 C17 Fe2 . . 71.57(11) ?
    C16 C17 Fe2 . . 68.98(10) ?
    C18 C17 H17 . . 126.2 ?
    C16 C17 H17 . . 126.2 ?
    Fe2 C17 H17 . . 126.2 ?
    C14 C18 C17 . . 108.64(17) ?
    C14 C18 Fe2 . . 69.27(10) ?
    C17 C18 Fe2 . . 69.57(11) ?
    C14 C18 H18 . . 125.7 ?
    C17 C18 H18 . . 125.7 ?
    Fe2 C18 H18 . . 125.7 ?
    O3 C19 Fe2 . . 174.69(17) ?
    O4 C20 Fe2 . . 174.77(16) ?
    N6 C21 N5 . . 111.92(14) ?
    N6 C21 H21A . . 109.2 ?
    N5 C21 H21A . . 109.2 ?
    N6 C21 H21B . . 109.2 ?
    N5 C21 H21B . . 109.2 ?
    H21A C21 H21B . . 107.9 ?
    N7 C22 N6 . . 111.47(14) ?
    N7 C22 H22A . . 109.3 ?
    N6 C22 H22A . . 109.3 ?
    N7 C22 H22B . . 109.3 ?
    N6 C22 H22B . . 109.3 ?
    H22A C22 H22B . . 108 ?
    N7 C23 N8 . . 111.49(14) ?
    N7 C23 H23A . . 109.3 ?
    N8 C23 H23A . . 109.3 ?
    N7 C23 H23B . . 109.3 ?
    N8 C23 H23B . . 109.3 ?
    H23A C23 H23B . . 108 ?
    N8 C24 N5 . . 112.23(13) ?
    N8 C24 H24A . . 109.2 ?
    N5 C24 H24A . . 109.2 ?
    N8 C24 H24B . . 109.2 ?
    N5 C24 H24B . . 109.2 ?
    H24A C24 H24B . . 107.9 ?
    N7 C25 N5 . . 112.53(14) ?
    N7 C25 H25A . . 109.1 ?
    N5 C25 H25A . . 109.1 ?
    N7 C25 H25B . . 109.1 ?
    N5 C25 H25B . . 109.1 ?
    H25A C25 H25B . . 107.8 ?
    N6 C26 N8 . . 111.42(14) ?
    N6 C26 H26A . . 109.3 ?
    N8 C26 H26A . . 109.3 ?
    N6 C26 H26B . . 109.3 ?
    N8 C26 H26B . . 109.3 ?
    H26A C26 H26B . . 108 ?
    F1A B1 F3A . . 96(2) ?
    F1A B1 F4A . . 101.6(9) ?
    F3A B1 F4A . . 116.1(7) ?
    F1A B1 F2B . . 118.5(8) ?
    F3A B1 F2B . . 110.5(10) ?
    F4A B1 F2B . . 112.9(11) ?
    F1A B1 F3B . . 121.9(14) ?
    F4A B1 F3B . . 104.0(8) ?
    F2B B1 F3B . . 97.6(10) ?
    F1A B1 F2A . . 109.6(8) ?
    F3A B1 F2A . . 115.0(6) ?
    F4A B1 F2A . . 115.2(10) ?
    F3B B1 F2A . . 105.0(7) ?
    F1A B1 F4B . . 112.2(9) ?
    F3A B1 F4B . . 121.6(11) ?
    F2B B1 F4B . . 99.2(10) ?
    F3B B1 F4B . . 104.1(10) ?
    F2A B1 F4B . . 102.2(8) ?
    F3A B1 F1B . . 107.8(14) ?
    F4A B1 F1B . . 106.2(9) ?
    F2B B1 F1B . . 102.2(7) ?
    F3B B1 F1B . . 133.4(8) ?
    F2A B1 F1B . . 93.2(6) ?
    F4B B1 F1B . . 113.5(10) ?
    F6 B2 F8 . . 111.51(17) ?
    F6 B2 F5 . . 112.30(17) ?
    F8 B2 F5 . . 108.44(17) ?
    F6 B2 F7 . . 110.39(15) ?
    F8 B2 F7 . . 107.23(17) ?
    F5 B2 F7 . . 106.73(16) ?
    C12 N1 C11 . . 107.23(13) ?
    C12 N1 C8 . . 106.19(13) ?
    C11 N1 C8 . . 106.39(13) ?
    C12 N1 Fe1 . . 112.67(10) ?
    C11 N1 Fe1 . . 112.30(10) ?
    C8 N1 Fe1 . . 111.63(10) ?
    C11 N2 C13 . . 109.43(15) ?
    C11 N2 C10 . . 108.47(14) ?
    C13 N2 C10 . . 108.45(15) ?
    C8 N3 C9 . . 109.42(14) ?
    C8 N3 C13 . . 108.63(15) ?
    C9 N3 C13 . . 108.34(15) ?
    C12 N4 C9 . . 108.63(15) ?
    C12 N4 C10 . . 108.82(14) ?
    C9 N4 C10 . . 108.48(14) ?
    C21 N5 C25 . . 106.91(13) ?
    C21 N5 C24 . . 107.17(13) ?
    C25 N5 C24 . . 105.93(13) ?
    C21 N5 Fe2 . . 111.19(10) ?
    C25 N5 Fe2 . . 111.84(10) ?
    C24 N5 Fe2 . . 113.40(10) ?
    C21 N6 C26 . . 108.70(14) ?
    C21 N6 C22 . . 109.35(14) ?
    C26 N6 C22 . . 108.65(14) ?
    C25 N7 C22 . . 108.59(14) ?
    C25 N7 C23 . . 109.26(14) ?
    C22 N7 C23 . . 108.29(14) ?
    C24 N8 C23 . . 108.68(14) ?
    C24 N8 C26 . . 108.82(14) ?
    C23 N8 C26 . . 108.60(14) ?
    C6 Fe1 C7 . . 93.95(9) ?
    C6 Fe1 N1 . . 95.05(8) ?
    C7 Fe1 N1 . . 93.38(7) ?
    C6 Fe1 C1 . . 113.22(9) ?
    C7 Fe1 C1 . . 88.13(8) ?
    N1 Fe1 C1 . . 151.53(7) ?
    C6 Fe1 C2 . . 86.60(9) ?
    C7 Fe1 C2 . . 119.82(8) ?
    N1 Fe1 C2 . . 146.62(7) ?
    C1 Fe1 C2 . . 39.56(8) ?
    C6 Fe1 C5 . . 151.87(9) ?
    C7 Fe1 C5 . . 93.38(9) ?
    N1 Fe1 C5 . . 111.58(7) ?
    C1 Fe1 C5 . . 39.99(8) ?
    C2 Fe1 C5 . . 66.26(9) ?
    C6 Fe1 C3 . . 98.24(10) ?
    C7 Fe1 C3 . . 154.68(8) ?
    N1 Fe1 C3 . . 107.47(7) ?
    C1 Fe1 C3 . . 66.67(8) ?
    C2 Fe1 C3 . . 39.71(8) ?
    C5 Fe1 C3 . . 65.97(9) ?
    C6 Fe1 C4 . . 135.95(10) ?
    C7 Fe1 C4 . . 129.04(9) ?
    N1 Fe1 C4 . . 91.81(7) ?
    C1 Fe1 C4 . . 65.90(8) ?
    C2 Fe1 C4 . . 65.45(8) ?
    C5 Fe1 C4 . . 38.79(9) ?
    C3 Fe1 C4 . . 38.81(9) ?
    C19 Fe2 C20 . . 94.22(8) ?
    C19 Fe2 N5 . . 93.83(7) ?
    C20 Fe2 N5 . . 94.39(7) ?
    C19 Fe2 C15 . . 86.20(8) ?
    C20 Fe2 C15 . . 117.84(8) ?
    N5 Fe2 C15 . . 147.71(7) ?
    C19 Fe2 C16 . . 114.42(8) ?
    C20 Fe2 C16 . . 87.55(8) ?
    N5 Fe2 C16 . . 151.50(7) ?
    C15 Fe2 C16 . . 39.53(7) ?
    C19 Fe2 C14 . . 96.32(8) ?
    C20 Fe2 C14 . . 154.12(8) ?
    N5 Fe2 C14 . . 108.38(6) ?
    C15 Fe2 C14 . . 39.89(7) ?
    C16 Fe2 C14 . . 66.57(7) ?
    C19 Fe2 C17 . . 152.07(8) ?
    C20 Fe2 C17 . . 94.59(8) ?
    N5 Fe2 C17 . . 111.83(7) ?
    C15 Fe2 C17 . . 66.29(8) ?
    C16 Fe2 C17 . . 39.76(8) ?
    C14 Fe2 C17 . . 65.96(7) ?
    C19 Fe2 C18 . . 133.73(8) ?
    C20 Fe2 C18 . . 130.92(8) ?
    N5 Fe2 C18 . . 92.38(6) ?
    C15 Fe2 C18 . . 65.71(7) ?
    C16 Fe2 C18 . . 65.79(7) ?
    C14 Fe2 C18 . . 38.86(7) ?
    C17 Fe2 C18 . . 38.86(7) ?
loop_
    _geom_torsion_atom_site_label_1
    _geom_torsion_atom_site_label_2
    _geom_torsion_atom_site_label_3
    _geom_torsion_atom_site_label_4
    _geom_torsion_site_symmetry_1
    _geom_torsion_site_symmetry_2
    _geom_torsion_site_symmetry_3
    _geom_torsion_site_symmetry_4
    _geom_torsion
    _geom_torsion_publ_flag
    C5 C1 C2 C3 . . . . -0.5(2) ?
    Fe1 C1 C2 C3 . . . . 60.88(14) ?
    C5 C1 C2 Fe1 . . . . -61.34(13) ?
    C1 C2 C3 C4 . . . . 1.4(2) ?
    Fe1 C2 C3 C4 . . . . 61.71(14) ?
    C1 C2 C3 Fe1 . . . . -60.31(14) ?
    C2 C3 C4 C5 . . . . -1.8(2) ?
    Fe1 C3 C4 C5 . . . . 58.52(14) ?
    C2 C3 C4 Fe1 . . . . -60.33(14) ?
    C3 C4 C5 C1 . . . . 1.5(2) ?
    Fe1 C4 C5 C1 . . . . 60.24(14) ?
    C3 C4 C5 Fe1 . . . . -58.71(15) ?
    C2 C1 C5 C4 . . . . -0.6(2) ?
    Fe1 C1 C5 C4 . . . . -61.75(14) ?
    C2 C1 C5 Fe1 . . . . 61.10(14) ?
    C18 C14 C15 C16 . . . . 1.3(2) ?
    Fe2 C14 C15 C16 . . . . -60.70(13) ?
    C18 C14 C15 Fe2 . . . . 62.03(12) ?
    C14 C15 C16 C17 . . . . -0.5(2) ?
    Fe2 C15 C16 C17 . . . . -61.57(13) ?
    C14 C15 C16 Fe2 . . . . 61.11(13) ?
    C15 C16 C17 C18 . . . . -0.6(2) ?
    Fe2 C16 C17 C18 . . . . -61.48(13) ?
    C15 C16 C17 Fe2 . . . . 60.88(13) ?
    C15 C14 C18 C17 . . . . -1.7(2) ?
    Fe2 C14 C18 C17 . . . . 58.57(13) ?
    C15 C14 C18 Fe2 . . . . -60.29(12) ?
    C16 C17 C18 C14 . . . . 1.4(2) ?
    Fe2 C17 C18 C14 . . . . -58.39(13) ?
    C16 C17 C18 Fe2 . . . . 59.83(13) ?
    N4 C12 N1 C11 . . . . 56.03(18) ?
    N4 C12 N1 C8 . . . . -57.41(18) ?
    N4 C12 N1 Fe1 . . . . -179.91(11) ?
    N2 C11 N1 C12 . . . . -56.77(18) ?
    N2 C11 N1 C8 . . . . 56.53(18) ?
    N2 C11 N1 Fe1 . . . . 178.94(11) ?
    N3 C8 N1 C12 . . . . 56.63(18) ?
    N3 C8 N1 C11 . . . . -57.39(18) ?
    N3 C8 N1 Fe1 . . . . 179.78(12) ?
    N1 C11 N2 C13 . . . . -58.67(19) ?
    N1 C11 N2 C10 . . . . 59.46(19) ?
    N3 C13 N2 C11 . . . . 59.3(2) ?
    N3 C13 N2 C10 . . . . -58.9(2) ?
    N4 C10 N2 C11 . . . . -60.45(19) ?
    N4 C10 N2 C13 . . . . 58.31(19) ?
    N1 C8 N3 C9 . . . . -58.50(19) ?
    N1 C8 N3 C13 . . . . 59.60(19) ?
    N4 C9 N3 C8 . . . . 58.99(19) ?
    N4 C9 N3 C13 . . . . -59.29(19) ?
    N2 C13 N3 C8 . . . . -59.4(2) ?
    N2 C13 N3 C9 . . . . 59.4(2) ?
    N1 C12 N4 C9 . . . . 59.75(18) ?
    N1 C12 N4 C10 . . . . -58.17(19) ?
    N3 C9 N4 C12 . . . . -59.39(19) ?
    N3 C9 N4 C10 . . . . 58.75(19) ?
    N2 C10 N4 C12 . . . . 59.85(19) ?
    N2 C10 N4 C9 . . . . -58.16(19) ?
    N6 C21 N5 C25 . . . . 56.37(18) ?
    N6 C21 N5 C24 . . . . -56.85(17) ?
    N6 C21 N5 Fe2 . . . . 178.70(11) ?
    N7 C25 N5 C21 . . . . -56.97(18) ?
    N7 C25 N5 C24 . . . . 57.09(17) ?
    N7 C25 N5 Fe2 . . . . -178.90(11) ?
    N8 C24 N5 C21 . . . . 56.10(18) ?
    N8 C24 N5 C25 . . . . -57.77(17) ?
    N8 C24 N5 Fe2 . . . . 179.20(11) ?
    N5 C21 N6 C26 . . . . 59.81(18) ?
    N5 C21 N6 C22 . . . . -58.66(18) ?
    N8 C26 N6 C21 . . . . -60.71(18) ?
    N8 C26 N6 C22 . . . . 58.20(18) ?
    N7 C22 N6 C21 . . . . 59.69(19) ?
    N7 C22 N6 C26 . . . . -58.81(19) ?
    N5 C25 N7 C22 . . . . 59.10(19) ?
    N5 C25 N7 C23 . . . . -58.82(18) ?
    N6 C22 N7 C25 . . . . -59.46(19) ?
    N6 C22 N7 C23 . . . . 59.07(18) ?
    N8 C23 N7 C25 . . . . 58.91(19) ?
    N8 C23 N7 C22 . . . . -59.20(18) ?
    N5 C24 N8 C23 . . . . 59.99(18) ?
    N5 C24 N8 C26 . . . . -58.10(18) ?
    N7 C23 N8 C24 . . . . -59.41(18) ?
    N7 C23 N8 C26 . . . . 58.82(18) ?
    N6 C26 N8 C24 . . . . 59.87(18) ?
    N6 C26 N8 C23 . . . . -58.28(19) ?
    C12 N1 Fe1 C6 . . . . 166.15(12) ?
    C11 N1 Fe1 C6 . . . . -72.64(13) ?
    C8 N1 Fe1 C6 . . . . 46.76(13) ?
    C12 N1 Fe1 C7 . . . . 71.87(12) ?
    C11 N1 Fe1 C7 . . . . -166.91(12) ?
    C8 N1 Fe1 C7 . . . . -47.52(12) ?
    C12 N1 Fe1 C1 . . . . -20.4(2) ?
    C11 N1 Fe1 C1 . . . . 100.77(17) ?
    C8 N1 Fe1 C1 . . . . -139.84(15) ?
    C12 N1 Fe1 C2 . . . . -102.37(16) ?
    C11 N1 Fe1 C2 . . . . 18.8(2) ?
    C8 N1 Fe1 C2 . . . . 138.24(15) ?
    C12 N1 Fe1 C5 . . . . -23.11(14) ?
    C11 N1 Fe1 C5 . . . . 98.10(13) ?
    C8 N1 Fe1 C5 . . . . -142.50(12) ?
    C12 N1 Fe1 C3 . . . . -93.56(13) ?
    C11 N1 Fe1 C3 . . . . 27.65(14) ?
    C8 N1 Fe1 C3 . . . . 147.05(12) ?
    C12 N1 Fe1 C4 . . . . -57.41(13) ?
    C11 N1 Fe1 C4 . . . . 63.80(13) ?
    C8 N1 Fe1 C4 . . . . -176.80(13) ?
    C2 C1 Fe1 C6 . . . . 51.64(15) ?
    C5 C1 Fe1 C6 . . . . 168.99(13) ?
    C2 C1 Fe1 C7 . . . . 145.14(13) ?
    C5 C1 Fe1 C7 . . . . -97.51(13) ?
    C2 C1 Fe1 N1 . . . . -121.21(16) ?
    C5 C1 Fe1 N1 . . . . -3.9(2) ?
    C5 C1 Fe1 C2 . . . . 117.35(18) ?
    C2 C1 Fe1 C5 . . . . -117.35(18) ?
    C2 C1 Fe1 C3 . . . . -37.49(13) ?
    C5 C1 Fe1 C3 . . . . 79.86(14) ?
    C2 C1 Fe1 C4 . . . . -80.03(14) ?
    C5 C1 Fe1 C4 . . . . 37.32(13) ?
    C1 C2 Fe1 C6 . . . . -133.79(14) ?
    C3 C2 Fe1 C6 . . . . 107.23(15) ?
    C1 C2 Fe1 C7 . . . . -41.18(16) ?
    C3 C2 Fe1 C7 . . . . -160.16(14) ?
    C1 C2 Fe1 N1 . . . . 132.19(14) ?
    C3 C2 Fe1 N1 . . . . 13.2(2) ?
    C3 C2 Fe1 C1 . . . . -119.0(2) ?
    C1 C2 Fe1 C5 . . . . 38.58(13) ?
    C3 C2 Fe1 C5 . . . . -80.39(15) ?
    C1 C2 Fe1 C3 . . . . 119.0(2) ?
    C1 C2 Fe1 C4 . . . . 81.25(14) ?
    C3 C2 Fe1 C4 . . . . -37.72(14) ?
    C4 C5 Fe1 C6 . . . . 96.1(2) ?
    C1 C5 Fe1 C6 . . . . -21.8(3) ?
    C4 C5 Fe1 C7 . . . . -159.01(13) ?
    C1 C5 Fe1 C7 . . . . 83.04(13) ?
    C4 C5 Fe1 N1 . . . . -64.02(13) ?
    C1 C5 Fe1 N1 . . . . 178.02(11) ?
    C4 C5 Fe1 C1 . . . . 117.95(18) ?
    C4 C5 Fe1 C2 . . . . 79.79(13) ?
    C1 C5 Fe1 C2 . . . . -38.17(12) ?
    C4 C5 Fe1 C3 . . . . 36.18(12) ?
    C1 C5 Fe1 C3 . . . . -81.77(13) ?
    C1 C5 Fe1 C4 . . . . -117.95(18) ?
    C4 C3 Fe1 C6 . . . . 168.18(14) ?
    C2 C3 Fe1 C6 . . . . -74.45(15) ?
    C4 C3 Fe1 C7 . . . . -73.9(2) ?
    C2 C3 Fe1 C7 . . . . 43.5(3) ?
    C4 C3 Fe1 N1 . . . . 70.21(14) ?
    C2 C3 Fe1 N1 . . . . -172.42(13) ?
    C4 C3 Fe1 C1 . . . . -80.01(14) ?
    C2 C3 Fe1 C1 . . . . 37.36(14) ?
    C4 C3 Fe1 C2 . . . . -117.4(2) ?
    C4 C3 Fe1 C5 . . . . -36.17(13) ?
    C2 C3 Fe1 C5 . . . . 81.21(15) ?
    C2 C3 Fe1 C4 . . . . 117.4(2) ?
    C5 C4 Fe1 C6 . . . . -137.60(15) ?
    C3 C4 Fe1 C6 . . . . -16.95(19) ?
    C5 C4 Fe1 C7 . . . . 27.41(17) ?
    C3 C4 Fe1 C7 . . . . 148.06(13) ?
    C5 C4 Fe1 N1 . . . . 123.24(13) ?
    C3 C4 Fe1 N1 . . . . -116.11(13) ?
    C5 C4 Fe1 C1 . . . . -38.46(13) ?
    C3 C4 Fe1 C1 . . . . 82.19(14) ?
    C5 C4 Fe1 C2 . . . . -82.06(14) ?
    C3 C4 Fe1 C2 . . . . 38.59(13) ?
    C3 C4 Fe1 C5 . . . . 120.65(18) ?
    C5 C4 Fe1 C3 . . . . -120.65(18) ?
    C21 N5 Fe2 C19 . . . . -66.78(12) ?
    C25 N5 Fe2 C19 . . . . 52.66(12) ?
    C24 N5 Fe2 C19 . . . . 172.37(12) ?
    C21 N5 Fe2 C20 . . . . -161.31(12) ?
    C25 N5 Fe2 C20 . . . . -41.87(12) ?
    C24 N5 Fe2 C20 . . . . 77.84(12) ?
    C21 N5 Fe2 C15 . . . . 22.16(18) ?
    C25 N5 Fe2 C15 . . . . 141.60(14) ?
    C24 N5 Fe2 C15 . . . . -98.69(15) ?
    C21 N5 Fe2 C16 . . . . 105.75(16) ?
    C25 N5 Fe2 C16 . . . . -134.81(15) ?
    C24 N5 Fe2 C16 . . . . -15.1(2) ?
    C21 N5 Fe2 C14 . . . . 31.19(13) ?
    C25 N5 Fe2 C14 . . . . 150.62(11) ?
    C24 N5 Fe2 C14 . . . . -89.67(12) ?
    C21 N5 Fe2 C17 . . . . 101.96(12) ?
    C25 N5 Fe2 C17 . . . . -138.60(11) ?
    C24 N5 Fe2 C17 . . . . -18.89(13) ?
    C21 N5 Fe2 C18 . . . . 67.34(12) ?
    C25 N5 Fe2 C18 . . . . -173.22(12) ?
    C24 N5 Fe2 C18 . . . . -53.51(12) ?
    C16 C15 Fe2 C19 . . . . -137.02(13) ?
    C14 C15 Fe2 C19 . . . . 104.57(12) ?
    C16 C15 Fe2 C20 . . . . -44.25(14) ?
    C14 C15 Fe2 C20 . . . . -162.66(11) ?
    C16 C15 Fe2 N5 . . . . 131.83(13) ?
    C14 C15 Fe2 N5 . . . . 13.42(19) ?
    C14 C15 Fe2 C16 . . . . -118.41(17) ?
    C16 C15 Fe2 C14 . . . . 118.41(17) ?
    C16 C15 Fe2 C17 . . . . 38.09(12) ?
    C14 C15 Fe2 C17 . . . . -80.32(12) ?
    C16 C15 Fe2 C18 . . . . 80.80(12) ?
    C14 C15 Fe2 C18 . . . . -37.61(11) ?
    C15 C16 Fe2 C19 . . . . 48.34(14) ?
    C17 C16 Fe2 C19 . . . . 166.30(11) ?
    C15 C16 Fe2 C20 . . . . 141.86(12) ?
    C17 C16 Fe2 C20 . . . . -100.18(12) ?
    C15 C16 Fe2 N5 . . . . -123.47(15) ?
    C17 C16 Fe2 N5 . . . . -5.5(2) ?
    C17 C16 Fe2 C15 . . . . 117.96(16) ?
    C15 C16 Fe2 C14 . . . . -37.94(11) ?
    C17 C16 Fe2 C14 . . . . 80.02(12) ?
    C15 C16 Fe2 C17 . . . . -117.96(16) ?
    C15 C16 Fe2 C18 . . . . -80.58(12) ?
    C17 C16 Fe2 C18 . . . . 37.38(11) ?
    C18 C14 Fe2 C19 . . . . 166.14(12) ?
    C15 C14 Fe2 C19 . . . . -76.31(12) ?
    C18 C14 Fe2 C20 . . . . -80.4(2) ?
    C15 C14 Fe2 C20 . . . . 37.1(2) ?
    C18 C14 Fe2 N5 . . . . 69.96(12) ?
    C15 C14 Fe2 N5 . . . . -172.49(11) ?
    C18 C14 Fe2 C15 . . . . -117.55(16) ?
    C18 C14 Fe2 C16 . . . . -79.95(12) ?
    C15 C14 Fe2 C16 . . . . 37.59(11) ?
    C18 C14 Fe2 C17 . . . . -36.35(11) ?
    C15 C14 Fe2 C17 . . . . 81.20(12) ?
    C15 C14 Fe2 C18 . . . . 117.55(16) ?
    C18 C17 Fe2 C19 . . . . 90.6(2) ?
    C16 C17 Fe2 C19 . . . . -27.4(2) ?
    C18 C17 Fe2 C20 . . . . -161.38(12) ?
    C16 C17 Fe2 C20 . . . . 80.58(12) ?
    C18 C17 Fe2 N5 . . . . -64.79(12) ?
    C16 C17 Fe2 N5 . . . . 177.17(10) ?
    C18 C17 Fe2 C15 . . . . 80.16(12) ?
    C16 C17 Fe2 C15 . . . . -37.88(11) ?
    C18 C17 Fe2 C16 . . . . 118.04(16) ?
    C18 C17 Fe2 C14 . . . . 36.36(11) ?
    C16 C17 Fe2 C14 . . . . -81.68(12) ?
    C16 C17 Fe2 C18 . . . . -118.04(16) ?
    C14 C18 Fe2 C19 . . . . -19.24(16) ?
    C17 C18 Fe2 C19 . . . . -139.60(13) ?
    C14 C18 Fe2 C20 . . . . 145.27(12) ?
    C17 C18 Fe2 C20 . . . . 24.91(15) ?
    C14 C18 Fe2 N5 . . . . -116.84(11) ?
    C17 C18 Fe2 N5 . . . . 122.80(11) ?
    C14 C18 Fe2 C15 . . . . 38.60(11) ?
    C17 C18 Fe2 C15 . . . . -81.77(12) ?
    C14 C18 Fe2 C16 . . . . 82.13(12) ?
    C17 C18 Fe2 C16 . . . . -38.23(11) ?
    C17 C18 Fe2 C14 . . . . -120.37(16) ?
    C14 C18 Fe2 C17 . . . . 120.37(16) ?
_iucr_refine_instructions_details
;
TITL 12bo_hbf_cm4_0ma in P2(1)/c
CELL  0.71073  15.1054  14.6407  14.2267   90.000   96.997   90.000
ZERR     8.00   0.0006   0.0006   0.0006    0.000    0.002    0.000
LATT   1
SYMM  - X, 1/2 + Y, 1/2 - Z
SFAC  C    H    B    N    O    F    FE
UNIT  104  136  8    32   16   32   8
MERG   2
OMIT     1   0   0
ISOR     0.0100 F4A F4B
FMAP   2
PLAN    4
SIZE     0.16   0.19   0.42
ACTA
BOND
BOND   $H
CONF
L.S.  16
TEMP   -100.00
WGHT    0.039100    2.967200
FVAR       0.06858   0.57766
MOLE    1
C1    1    0.869298   -0.039521    0.808208    11.00000    0.01590    0.03076 =
         0.03673    0.00425    0.00694    0.00058
AFIX  13
H1    2    0.867377   -0.100650    0.839251    11.00000   -1.20000
AFIX   0
C2    1    0.871493    0.046289    0.853914    11.00000    0.02569    0.03407 =
         0.03060    0.00590    0.01411    0.00853
AFIX  13
H2    2    0.872308    0.056286    0.923548    11.00000   -1.20000
AFIX   0
C3    1    0.870613    0.116332    0.784055    11.00000    0.02400    0.03171 =
         0.04422    0.01230    0.01620    0.01249
AFIX  13
H3    2    0.870858    0.183694    0.795711    11.00000   -1.20000
AFIX   0
C4    1    0.865677    0.072732    0.695153    11.00000    0.01369    0.05541 =
         0.03303    0.01638    0.00518    0.01051
AFIX  13
H4    2    0.863907    0.104413    0.632680    11.00000   -1.20000
AFIX   0
C5    1    0.866284   -0.022515    0.708647    11.00000    0.01163    0.05031 =
         0.03385   -0.00375    0.00155   -0.00028
AFIX  13
H5    2    0.862969   -0.069860    0.657676    11.00000   -1.20000
AFIX   0
C6    1    1.047098    0.073259    0.888304    11.00000    0.03700    0.02182 =
         0.02276    0.00083    0.00536   -0.00291
C7    1    1.041380   -0.075930    0.785895    11.00000    0.01401    0.02087 =
         0.02663    0.00068    0.00331   -0.00403
C8    1    1.161527    0.072499    0.725165    11.00000    0.01218    0.01883 =
         0.02730    0.00413   -0.00283   -0.00040
AFIX  23
H8A   2    1.176829    0.098130    0.789486    11.00000   -1.20000
H8B   2    1.172280    0.005820    0.728860    11.00000   -1.20000
AFIX   0
C9    1    1.196722    0.075577    0.566463    11.00000    0.01707    0.02086 =
         0.03411   -0.00111    0.00944    0.00026
AFIX  23
H9A   2    1.207195    0.008814    0.567842    11.00000   -1.20000
H9B   2    1.236171    0.103172    0.523528    11.00000   -1.20000
AFIX   0
C10   1    1.088599    0.193569    0.528445    11.00000    0.01934    0.02300 =
         0.02154    0.00331    0.00089    0.00058
AFIX  23
H10A  2    1.126540    0.222246    0.484642    11.00000   -1.20000
H10B  2    1.025561    0.206783    0.504666    11.00000   -1.20000
AFIX   0
C11   1    1.052070    0.192225    0.686252    11.00000    0.02553    0.01257 =
         0.02207    0.00031    0.00360    0.00451
AFIX  23
H11A  2    0.989226    0.206576    0.662694    11.00000   -1.20000
H11B  2    1.065441    0.219047    0.750287    11.00000   -1.20000
AFIX   0
C12   1    1.045754    0.052259    0.593145    11.00000    0.01692    0.02049 =
         0.01943   -0.00495    0.00282   -0.00314
AFIX  23
H12A  2    1.055648   -0.014596    0.594720    11.00000   -1.20000
H12B  2    0.982575    0.063364    0.568278    11.00000   -1.20000
AFIX   0
C13   1    1.203685    0.212114    0.658157    11.00000    0.02232    0.01723 =
         0.03125    0.00191   -0.00265   -0.00596
AFIX  23
H13A  2    1.243075    0.240460    0.615626    11.00000   -1.20000
H13B  2    1.218995    0.238429    0.722176    11.00000   -1.20000
AFIX   0
C14   1    0.354181    0.092125    0.276194    11.00000    0.01357    0.02076 =
         0.02981    0.00239    0.00318    0.00406
AFIX  13
H14   2    0.349054    0.159779    0.283546    11.00000   -1.20000
AFIX   0
C15   1    0.354891    0.025628    0.349920    11.00000    0.01526    0.02640 =
         0.02509    0.00119    0.00621    0.00246
AFIX  13
H15   2    0.349714    0.038710    0.418023    11.00000   -1.20000
AFIX   0
C16   1    0.361502   -0.061693    0.309598    11.00000    0.01305    0.02047 =
         0.03444    0.00383    0.00352   -0.00223
AFIX  13
H16   2    0.361750   -0.121252    0.344038    11.00000   -1.20000
AFIX   0
C17   1    0.364246   -0.050305    0.210252    11.00000    0.01360    0.02628 =
         0.03052   -0.00676    0.00005   -0.00297
AFIX  13
H17   2    0.367888   -0.100309    0.162995    11.00000   -1.20000
AFIX   0
C18   1    0.358318    0.044450    0.190388    11.00000    0.01222    0.03119 =
         0.02329    0.00383    0.00015   -0.00051
AFIX  13
H18   2    0.358842    0.072997    0.126602    11.00000   -1.20000
AFIX   0
C19   1    0.524878    0.072197    0.393926    11.00000    0.01869    0.02125 =
         0.02346    0.00028    0.00372   -0.00130
C20   1    0.538472   -0.086844    0.310500    11.00000    0.01562    0.01828 =
         0.02411    0.00099    0.00426   -0.00491
C21   1    0.543326    0.175495    0.194918    11.00000    0.01837    0.01061 =
         0.02206    0.00008    0.00220    0.00058
AFIX  23
H21A  2    0.481089    0.187592    0.167233    11.00000   -1.20000
H21B  2    0.552226    0.203353    0.258779    11.00000   -1.20000
AFIX   0
C22   1    0.696948    0.199478    0.176854    11.00000    0.01804    0.01715 =
         0.02777    0.00129    0.00021   -0.00598
AFIX  23
H22A  2    0.738260    0.228895    0.137137    11.00000   -1.20000
H22B  2    0.707632    0.226555    0.240999    11.00000   -1.20000
AFIX   0
C23   1    0.699249    0.062298    0.086702    11.00000    0.01605    0.02078 =
         0.02901    0.00041    0.00636   -0.00015
AFIX  23
H23A  2    0.711658   -0.004107    0.089447    11.00000   -1.20000
H23B  2    0.740489    0.090884    0.046340    11.00000   -1.20000
AFIX   0
C24   1    0.546746    0.034533    0.103925    11.00000    0.01695    0.01720 =
         0.01929   -0.00491    0.00353   -0.00360
AFIX  23
H24A  2    0.558699   -0.031952    0.107043    11.00000   -1.20000
H24B  2    0.484329    0.043411    0.075063    11.00000   -1.20000
AFIX   0
C25   1    0.654765    0.058940    0.242011    11.00000    0.01234    0.01771 =
         0.02392    0.00429   -0.00037   -0.00049
AFIX  23
H25A  2    0.665853    0.084981    0.306594    11.00000   -1.20000
H25B  2    0.667069   -0.007427    0.246699    11.00000   -1.20000
AFIX   0
C26   1    0.589164    0.176842    0.040864    11.00000    0.02078    0.02068 =
         0.02146    0.00431    0.00229   -0.00141
AFIX  23
H26A  2    0.628933    0.206478   -0.000423    11.00000   -1.20000
H26B  2    0.526759    0.187924    0.013116    11.00000   -1.20000
AFIX   0
B1    3    0.327811    0.214476    0.933905    11.00000    0.02847    0.02011 =
         0.01190   -0.00497    0.00085    0.00644
B2    3    1.188543   -0.207749    0.545354    11.00000    0.02063    0.01822 =
         0.01116   -0.00183   -0.00125    0.00478
N1    4    1.063434    0.089670    0.692771    11.00000    0.01347    0.01331 =
         0.01811   -0.00154    0.00032    0.00169
N2    4    1.110030    0.233495    0.623623    11.00000    0.02398    0.01485 =
         0.02349    0.00124    0.00103    0.00091
N3    4    1.219295    0.112871    0.662038    11.00000    0.01464    0.01820 =
         0.03308    0.00461    0.00043   -0.00169
N4    4    1.102940    0.093864    0.529560    11.00000    0.01797    0.02111 =
         0.02204   -0.00277    0.00535   -0.00304
N5    4    0.557716    0.073430    0.203661    11.00000    0.01295    0.01092 =
         0.01909   -0.00055    0.00000   -0.00006
N6    4    0.604043    0.217765    0.135949    11.00000    0.01864    0.01408 =
         0.02384    0.00245    0.00185   -0.00167
N7    4    0.715504    0.100906    0.182842    11.00000    0.01383    0.01776 =
         0.02736    0.00402    0.00148   -0.00206
N8    4    0.606595    0.077545    0.044122    11.00000    0.01671    0.02007 =
         0.02155   -0.00122    0.00404   -0.00260
O1    5    1.082975    0.094765    0.959850    11.00000    0.06534    0.04108 =
         0.02269   -0.00317   -0.00158   -0.01582
O2    5    1.073587   -0.145968    0.791731    11.00000    0.02225    0.01767 =
         0.05600    0.00594    0.01152    0.00105
O3    5    0.552952    0.104438    0.463965    11.00000    0.03249    0.03763 =
         0.02430   -0.00658   -0.00009   -0.00656
O4    5    0.574925   -0.153415    0.328336    11.00000    0.01890    0.01734 =
         0.04353    0.00762    0.00490    0.00205
PART    1
F1A   6    0.245164    0.221701    0.895944    21.00000    0.03477    0.12609 =
         0.05062   -0.04152   -0.00470   -0.00389
F2A   6    0.359466    0.301862    0.969439    21.00000    0.07362    0.02105 =
         0.03515   -0.00279    0.02763   -0.00675
F3A   6    0.312795    0.154148    0.999832    21.00000    0.15383    0.03189 =
         0.03765    0.01300    0.02559    0.01220
F4A   6    0.366695    0.182506    0.861948    21.00000    0.06857    0.05917 =
         0.04027   -0.00537    0.01041    0.03430
PART    2
F1B   6    0.240400    0.251651    0.892330   -21.00000    0.03931    0.07429 =
         0.02384    0.00754    0.01496    0.00902
F2B   6    0.369020    0.289670    0.974283   -21.00000    0.05514    0.04888 =
         0.08104   -0.01388   -0.03123   -0.00908
F3B   6    0.353179    0.154068    1.006433   -21.00000    0.06551    0.03829 =
         0.04232    0.02188    0.01248    0.01593
F4B   6    0.387998    0.194475    0.863726   -21.00000    0.04966    0.03994 =
         0.03364    0.00076    0.02341    0.02145
PART    0
F5    6    1.239418   -0.144568    0.502069    11.00000    0.07302    0.03750 =
         0.06225    0.01459    0.02334    0.00706
F6    6    1.137426   -0.167732    0.605318    11.00000    0.05267    0.05406 =
         0.04322   -0.01252    0.01156    0.02553
F7    6    1.248996   -0.269593    0.594763    11.00000    0.04615    0.05265 =
         0.03328    0.01639    0.01209    0.02562
F8    6    1.137398   -0.256752    0.475435    11.00000    0.03385    0.10176 =
         0.06358   -0.04754   -0.00490    0.00173
FE1   7    0.983683    0.031636    0.782706    11.00000    0.01647    0.01728 =
         0.01851    0.00090    0.00265    0.00332
FE2   7    0.473433    0.015894    0.289440    11.00000    0.01275    0.01259 =
         0.01814   -0.00002    0.00148    0.00006
HKLF    4
REM  12bo_hbf_cm4_0ma in P2(1)/c
REM R1 =  0.0342 for   6765 Fo > 4sig(Fo)  and  0.0418 for all   7768 data
REM    488 parameters refined using     12 restraints
END
WGHT      0.0395      3.0033
REM Highest difference peak  0.632,  deepest hole -0.432,  1-sigma level  0.068
Q1    1   0.9830  0.0223  0.8402  11.00000  0.05    0.63
Q2    1   1.1378 -0.2942  0.5235  11.00000  0.05    0.55
Q3    1   0.3231  0.1935  0.9531  11.00000  0.05    0.55
Q4    1   0.3406  0.2325  0.9453  11.00000  0.05    0.54
;
