# Supplementary material for: Dicarbon­yl(η5-cyclo­penta­dien­yl)(hexa­methyl­enetetra­mine-κN 1)iron(II) tetra­fluoridoborate
Source: Acta Crystallogr Sect E Struct Rep Online. 2012 Jul 18;68(Pt 8):m1077. doi: 10.1107/S1600536812031649 (PMC3414135; doi:10.1107/S1600536812031649)
Supplement: Supplementary file 2 [file e-68-m1077-Isup2.hkl]

#
# h,k,l, Fc-squared, Fo-squared, sigma(Fo-squared) and status flag
#
data_I
_shelx_title ' 12bo_hbf_cm4_0ma in P2(1)/c'
_shelx_refln_list_code          4
_shelx_F_calc_maximum      476.02
_exptl_crystal_F_000      1648.00
_reflns_d_resolution_high  0.7486
 
loop_
 _symmetry_equiv_pos_as_xyz
 'x, y, z'
 '-x, y+1/2, -z+1/2'
 '-x, -y, -z'
 'x, -y-1/2, z-1/2'
 
_cell_length_a    15.1054
_cell_length_b    14.6407
_cell_length_c    14.2267
_cell_angle_alpha  90.000
_cell_angle_beta   96.997
_cell_angle_gamma  90.000
 
_shelx_F_squared_multiplier     1.000
 
loop_
 _refln_index_h
 _refln_index_k
 _refln_index_l
 _refln_F_squared_calc
 _refln_F_squared_meas
 _refln_F_squared_sigma
 _refln_observed_status
   2   0   0    27856.73    28317.87    478.58 o
   3   0   0       48.45       40.52      2.11 o
   4   0   0     7560.51     8748.09    110.26 o
   5   0   0      615.83      571.39      9.90 o
   6   0   0     1314.23     1427.95     20.00 o
   7   0   0      359.41      402.47      8.64 o
   8   0   0    13183.53    12788.65    173.49 o
   9   0   0     5823.53     5778.49     77.48 o
  10   0   0     7441.17     7782.40    103.56 o
  11   0   0      865.53      955.07     17.60 o
  12   0   0     6601.53     6639.57    106.24 o
  13   0   0     1104.44     1097.72     24.15 o
  14   0   0       54.78       35.29     11.45 o
  15   0   0     1920.02     1795.51     51.64 o
  16   0   0      401.11      428.57     26.32 o
  17   0   0     2691.71     2624.87     90.37 o
  18   0   0     3997.31     4016.91    110.99 o
  19   0   0        2.71       23.39     18.33 o
  20   0   0       38.25       -6.38     38.27 o
   1   1   0        0.18       -1.22      1.22 o
   2   1   0      167.31       59.82      1.56 o
   3   1   0      674.93      563.07      6.67 o
   4   1   0     6377.07     7568.21     67.14 o
   5   1   0      402.07      402.20     15.75 o
   6   1   0    14345.25    14619.90    133.85 o
   7   1   0        8.86        2.58      2.67 o
   8   1   0    10872.87    11923.82    107.16 o
   9   1   0     1119.18     1369.05     30.69 o
  10   1   0      394.41      439.33     14.69 o
  11   1   0      198.30      264.32     12.97 o
  12   1   0      431.60      435.20     10.35 o
  13   1   0       31.81       32.70      5.88 o
  14   1   0       97.86       73.92      8.54 o
  15   1   0       14.56       55.85     10.27 o
  16   1   0     1127.28     1153.79     28.05 o
  17   1   0      288.62      509.77     51.56 o
  18   1   0     1234.79     1314.68     43.71 o
  19   1   0       30.88       34.95     13.81 o
   0   2   0    36913.50    37008.86    372.19 o
   1   2   0      199.46      195.52      3.30 o
   2   2   0    81360.08    88094.71    647.13 o
   3   2   0      157.63      169.44      5.47 o
   4   2   0     8320.69     8738.73     73.10 o
   5   2   0      527.31      527.08      6.83 o
   6   2   0    35783.38    37628.97    333.11 o
   7   2   0      236.63      207.63      5.13 o
   8   2   0      397.35      541.86     10.39 o
   9   2   0      910.63      905.69     11.12 o
  10   2   0      617.68      938.85     11.64 o
  11   2   0     3460.82     3327.49     32.21 o
  12   2   0     2747.89     2918.93     31.95 o
  13   2   0      192.81      213.08      7.62 o
  14   2   0       98.21       88.64      9.49 o
  15   2   0      520.44      571.34     19.66 o
  16   2   0     1632.01     1703.35     35.94 o
  17   2   0     1427.13     1297.06     33.48 o
  18   2   0     1319.91     1222.34     33.06 o
  19   2   0      159.87      173.07     15.01 o
   1   3   0      409.84      373.64      4.02 o
   2   3   0    13296.63    15035.57    107.20 o
   3   3   0      236.53      251.88      4.23 o
   4   3   0     1185.87     1210.92     11.27 o
   5   3   0      342.06      370.73     11.96 o
   6   3   0       13.63       20.88      2.64 o
   7   3   0       55.46       58.27      3.34 o
   8   3   0      970.47      982.57     11.56 o
   9   3   0     1132.74     1208.78     13.70 o
  10   3   0     2312.02     2493.12     24.77 o
  11   3   0      852.17      889.90     18.09 o
  12   3   0     2466.37     2442.88     27.67 o
  13   3   0        2.23        5.90      5.94 o
  14   3   0     1920.26     2028.43     33.53 o
  15   3   0        5.00       59.41      9.87 o
  16   3   0      670.46      602.83     21.06 o
  17   3   0      206.39      221.46     24.25 o
  18   3   0      249.65      300.45     24.25 o
  19   3   0      518.79      492.59     21.82 o
   0   4   0     8012.33     9033.00     88.09 o
   1   4   0      139.16      166.93      3.22 o
   2   4   0     4039.35     4201.63     31.60 o
   3   4   0       58.45       42.70      2.32 o
   4   4   0     7229.18     6973.11     56.61 o
   5   4   0      247.34      248.60      5.67 o
   6   4   0    14312.75    15265.58    126.80 o
   7   4   0      492.38      483.46      8.04 o
   8   4   0    13283.35    13679.46    123.29 o
   9   4   0      307.80      306.16      7.06 o
  10   4   0       90.90       94.03      4.63 o
  11   4   0      135.53      150.81      5.51 o
  12   4   0      121.19      106.36      6.09 o
  13   4   0      214.85      215.59      9.65 o
  14   4   0     1974.44     1840.54     31.51 o
  15   4   0     1002.36      943.78     22.82 o
  16   4   0      147.92      175.81     12.66 o
  17   4   0      400.85      381.28     19.53 o
  18   4   0     1921.11     1793.47     41.96 o
  19   4   0      163.12      156.59     15.01 o
   1   5   0       21.60       12.96      2.02 o
   2   5   0    17616.95    19459.43    142.69 o
   3   5   0       76.89       55.71      2.55 o
   4   5   0     1026.31      967.70      9.42 o
   5   5   0      549.24      460.74      6.67 o
   6   5   0     1620.94     1674.83     16.42 o
   7   5   0      290.38      276.14      7.07 o
   8   5   0     7296.74     7067.89     58.93 o
   9   5   0       97.85      103.38      5.72 o
  10   5   0     4124.13     4273.87     40.77 o
  11   5   0      449.48      454.74     10.36 o
  12   5   0     4127.76     4112.10     52.86 o
  13   5   0       70.16       64.95      7.97 o
  14   5   0     2642.47     2626.32     43.14 o
  15   5   0      471.18      522.71     17.85 o
  16   5   0      925.51      965.04     25.98 o
  17   5   0      541.63      467.33     21.94 o
  18   5   0      173.03      160.20     15.53 o
  19   5   0      341.15      421.63     21.40 o
   0   6   0     4898.59     5836.37     66.91 o
   1   6   0     7066.42     6780.11     53.91 o
   2   6   0     7909.80     8195.07     63.74 o
   3   6   0        1.70        2.20      2.39 o
   4   6   0     3342.93     3670.59     29.91 o
   5   6   0       31.70       37.88      3.01 o
   6   6   0     3998.80     4175.42     36.76 o
   7   6   0       26.30       45.17      3.28 o
   8   6   0      103.74       64.95      3.74 o
   9   6   0      149.88      129.45      4.44 o
  10   6   0      332.60      347.03     10.07 o
  11   6   0       25.73       27.50      6.01 o
  12   6   0      326.83      352.96     11.51 o
  13   6   0      639.86      667.91     16.70 o
  14   6   0        7.27       16.38      8.20 o
  15   6   0      531.29      517.41     19.06 o
  16   6   0      431.98      398.26     18.52 o
  17   6   0      234.41      228.84     16.25 o
  18   6   0     1384.02     1416.78     36.89 o
  19   6   0      236.20      218.76     16.52 o
   1   7   0       41.26       17.19      2.80 o
   2   7   0     6636.44     6924.49     59.59 o
   3   7   0       17.94       13.98      2.72 o
   4   7   0     1025.60      867.12      9.61 o
   5   7   0      872.33      840.59      9.43 o
   6   7   0     3413.14     3504.88     32.32 o
   7   7   0       15.92       20.68      3.69 o
   8   7   0      463.80      477.69      8.15 o
   9   7   0      577.50      574.96      8.73 o
  10   7   0     5167.54     5156.71     58.85 o
  11   7   0      377.96      364.67     11.96 o
  12   7   0     2569.67     2847.81     40.81 o
  13   7   0      858.54      896.64     18.79 o
  14   7   0     4003.08     3964.42     60.74 o
  15   7   0      240.47      224.67     14.95 o
  16   7   0     1081.90     1106.64     29.65 o
  17   7   0       50.61       47.13     14.09 o
  18   7   0     1245.13     1222.44     34.00 o
   0   8   0     7581.71     9540.65    115.77 o
   1   8   0        7.45       20.74      4.54 o
   2   8   0      559.22      769.61      9.35 o
   3   8   0     8409.25     8465.53     71.12 o
   4   8   0     9074.66     9573.99     83.12 o
   5   8   0     2467.42     2327.81     21.31 o
   6   8   0      754.87      878.29     10.47 o
   7   8   0       74.10       95.41      5.87 o
   8   8   0      820.67      884.92     19.38 o
   9   8   0      497.73      522.84      9.92 o
  10   8   0       79.36       78.46      6.38 o
  11   8   0       33.04       35.37      7.33 o
  12   8   0      521.88      582.37     17.47 o
  13   8   0      323.02      311.36     12.74 o
  14   8   0      186.01      204.17     12.53 o
  15   8   0      519.68      530.45     20.97 o
  16   8   0      291.81      303.52     18.49 o
  17   8   0       51.16       75.67     14.97 o
  18   8   0       18.70       56.43     14.79 o
   1   9   0      157.18      117.13      6.23 o
   2   9   0    10421.97    11140.15    102.31 o
   3   9   0      118.39      149.32      6.57 o
   4   9   0     7297.20     7968.32     69.81 o
   5   9   0      138.91      167.59      4.83 o
   6   9   0    11463.03    11557.61     95.84 o
   7   9   0      139.87      139.61      5.04 o
   8   9   0     1284.96     1303.17     16.89 o
   9   9   0        1.26       -5.49      5.49 o
  10   9   0      703.32      783.01     14.74 o
  11   9   0      512.69      467.72     18.38 o
  12   9   0     2489.15     2519.13     58.80 o
  13   9   0      210.48      211.03     12.79 o
  14   9   0     2892.81     2893.68     51.26 o
  15   9   0      105.94       76.87     14.32 o
  16   9   0     2358.38     2417.19     52.63 o
  17   9   0       65.80      111.15     20.18 o
   0  10   0      325.61      606.57     13.29 o
   1  10   0     2508.22     2248.73     23.12 o
   2  10   0      358.53      284.45      6.94 o
   3  10   0     1955.62     1865.93     20.66 o
   4  10   0      107.88      167.33      5.80 o
   5  10   0     1117.00     1155.59     20.52 o
   6  10   0      233.05      241.44      6.68 o
   7  10   0     1903.44     1839.84     20.82 o
   8  10   0     1377.90     1421.51     20.85 o
   9  10   0      516.71      542.14     12.74 o
  10  10   0      855.09     1025.16     38.90 o
  11  10   0      175.24      190.80     11.90 o
  12  10   0      646.72      681.54     22.02 o
  13  10   0      374.96      350.32     16.33 o
  14  10   0      764.41      759.61     24.12 o
  15  10   0      309.25      282.85     21.26 o
  16  10   0      509.22      594.42     30.64 o
  17  10   0       17.40       13.03     17.40 o
   1  11   0     1436.74     1463.19     24.64 o
   2  11   0      564.38      666.85     11.43 o
   3  11   0     1119.97     1118.38     13.95 o
   4  11   0      638.08      670.64     16.30 o
   5  11   0        9.05        7.11      4.41 o
   6  11   0     1087.35     1201.63     15.95 o
   7  11   0       51.05       51.22      5.72 o
   8  11   0     7532.94     7390.00     86.85 o
   9  11   0     1685.33     1765.00     29.11 o
  10  11   0     3323.22     3464.01     58.70 o
  11  11   0       14.30       19.23     10.41 o
  12  11   0     3895.32     3918.26     65.91 o
  13  11   0      186.13      199.72     16.72 o
  14  11   0     1612.02     1648.05     41.64 o
  15  11   0      124.21      111.53     18.80 o
  16  11   0      337.71      294.23     22.03 o
   0  12   0       21.37        9.23      6.51 o
   1  12   0     2042.04     1931.57     21.01 o
   2  12   0      262.10      251.33      7.06 o
   3  12   0     4132.96     4160.36     40.64 o
   4  12   0       68.75       97.10      5.24 o
   5  12   0     2435.70     2354.84     27.17 o
   6  12   0     1190.45     1078.10     16.16 o
   7  12   0       38.58       33.71      7.30 o
   8  12   0      846.28      830.97     17.52 o
   9  12   0      605.45      636.25     18.29 o
  10  12   0      737.44      744.01     25.17 o
  11  12   0       14.07       26.90     13.53 o
  12  12   0        8.01       57.21     14.32 o
  13  12   0        0.11       -4.80     14.32 o
  14  12   0      317.11      281.87     18.85 o
  15  12   0       37.70       21.12     17.57 o
   1  13   0      928.21      922.56     13.00 o
   2  13   0      287.99      344.31      8.77 o
   3  13   0      713.01      688.54     12.75 o
   4  13   0       58.50       98.10      6.26 o
   5  13   0        7.70       14.76      6.00 o
   6  13   0      733.05      704.35     14.66 o
   7  13   0       22.90       17.16      8.69 o
   8  13   0     6055.04     6255.91     91.70 o
   9  13   0      598.75      599.72     25.17 o
  10  13   0     3190.65     3022.37     64.07 o
  11  13   0      139.01      139.15     16.14 o
  12  13   0     1170.73     1188.32     35.16 o
  13  13   0       66.62       79.58     16.19 o
  14  13   0      440.62      436.65     23.69 o
   0  14   0        3.43       17.64      7.70 o
   1  14   0     1678.37     1597.88     19.75 o
   2  14   0     1176.24     1235.66     18.34 o
   3  14   0      618.09      531.95     15.73 o
   4  14   0      294.74      311.35     10.56 o
   5  14   0       69.30       95.23      7.77 o
   6  14   0      202.98      215.86     11.77 o
   7  14   0     1711.09     1757.25     33.68 o
   8  14   0     1767.83     1730.88     34.06 o
   9  14   0     1281.81     1337.62     36.69 o
  10  14   0        1.39       53.75     15.07 o
  11  14   0      382.08      365.94     21.48 o
  12  14   0       30.25       27.96     15.33 o
  13  14   0        6.59        2.56     17.57 o
   1  15   0      448.23      441.81     13.38 o
   2  15   0      656.46      697.47     18.78 o
   3  15   0      614.33      721.63     16.67 o
   4  15   0      691.82      748.23     17.99 o
   5  15   0       16.62       12.32      9.67 o
   6  15   0     3534.31     3579.07     58.57 o
   7  15   0     1562.75     1655.39     33.62 o
   8  15   0     2212.42     2307.87     46.39 o
   9  15   0      724.02      680.13     28.10 o
  10  15   0      647.56      649.39     32.12 o
  11  15   0      293.99      287.16     22.36 o
  12  15   0       44.92       28.41     20.23 o
   0  16   0     2473.65     2690.36     71.80 o
   1  16   0      503.57      576.64     21.10 o
   2  16   0      782.72      687.33     22.24 o
   3  16   0      388.92      364.24     15.69 o
   4  16   0      343.42      353.19     18.19 o
   5  16   0      494.67      447.97     21.02 o
   6  16   0       75.93       81.21     12.54 o
   7  16   0      368.95      390.75     17.43 o
   8  16   0      127.68      185.71     22.22 o
   9  16   0      557.21      545.83     30.62 o
  10  16   0      187.64      183.90     20.95 o
  11  16   0      258.14      299.06     23.59 o
   1  17   0       26.12        7.91     13.18 o
   2  17   0        2.63       11.33     14.55 o
   3  17   0      132.85      103.41     16.25 o
   4  17   0      452.45      405.92     26.17 o
   5  17   0      312.04      310.83     19.03 o
   6  17   0      270.97      271.36     22.48 o
   7  17   0      624.37      653.38     32.15 o
   8  17   0      122.71      133.39     19.97 o
   9  17   0      971.56      992.36     64.80 o
   0  18   0     1394.99     1593.92     66.10 o
   1  18   0      668.08      762.83     39.89 o
   2  18   0     1838.28     1931.22     52.17 o
   3  18   0      168.25      170.53     23.14 o
   4  18   0      718.35      714.01     37.15 o
   5  18   0       24.96       -5.12     19.13 o
   6  18   0       78.61       80.17     20.67 o
   7  18   0       20.94       17.20     24.50 o
   1  19   0       44.15       78.67     30.07 o
   2  19   0      103.59      118.75     28.45 o
   3  19   0      392.48      362.13     34.48 o
   4  19   0      180.35      211.47     36.15 o
 -20   1   1      788.74      846.67     36.95 o
 -19   1   1      236.36      191.54     16.78 o
 -18   1   1     1607.87     1592.78     39.86 o
 -17   1   1     5582.86     5505.99    100.37 o
 -16   1   1      424.49      415.98     18.17 o
 -15   1   1     4150.86     4241.36     77.73 o
 -14   1   1       12.78       47.40      8.67 o
 -13   1   1     4601.25     4673.66     59.71 o
 -12   1   1      777.33      801.11     13.10 o
 -11   1   1     9720.44     9634.02     85.65 o
 -10   1   1     1761.15     1792.07     18.21 o
  -9   1   1    26163.17    27508.51    239.01 o
  -8   1   1      840.73      805.69      9.68 o
  -7   1   1     3843.51     3510.48     35.11 o
  -6   1   1     1071.58     1074.23     12.47 o
  -5   1   1    16627.88    18440.74    170.75 o
  -4   1   1     1365.17     1274.73     14.31 o
  -3   1   1    27502.76    30512.91    243.75 o
  -2   1   1       84.48       85.45      1.91 o
  -1   1   1     1037.56     1084.98      9.24 o
   0   1   1      374.38      180.82      4.13 o
   1   1   1      195.83      219.10      2.40 o
   2   1   1       92.04       84.89      3.28 o
   3   1   1     6492.28     6842.77     55.81 o
   4   1   1      892.44      820.97      9.55 o
   5   1   1    13193.05    15534.56    132.79 o
   6   1   1      179.42      162.75      3.86 o
   7   1   1     1420.04     2004.23     22.06 o
   8   1   1     1198.40     1265.68     18.16 o
   9   1   1    42046.38    44380.01    404.39 o
  10   1   1      116.96      118.46      4.40 o
  11   1   1    11752.21    12331.93    115.58 o
  12   1   1      140.42      147.29      5.61 o
  13   1   1     1896.25     1929.03     26.12 o
  14   1   1      117.85       93.11      7.28 o
  15   1   1     4951.79     5108.93     94.39 o
  16   1   1        1.14       39.66     11.25 o
  17   1   1     7896.79     7584.51    139.95 o
  18   1   1      375.25      381.53     36.30 o
  19   1   1      996.51     1064.51     46.61 o
 -19   2   1      629.98      603.53     26.11 o
 -18   2   1       10.91       76.79     17.49 o
 -17   2   1        8.87       -6.05     12.68 o
 -16   2   1      463.70      430.23     18.68 o
 -15   2   1      148.34      156.43     12.95 o
 -14   2   1       75.85       61.63      9.28 o
 -13   2   1       45.77       39.00      6.29 o
 -12   2   1       19.81       12.95      4.56 o
 -11   2   1     3038.53     3276.44     32.01 o
 -10   2   1      224.40      237.65     10.12 o
  -9   2   1     3201.96     3463.22     32.98 o
  -8   2   1       93.52       89.83      3.93 o
  -7   2   1      337.50      449.28      8.00 o
  -6   2   1      773.90      739.22     18.06 o
  -5   2   1     5392.88     5467.05     51.34 o
  -4   2   1       26.48       25.72      1.81 o
  -3   2   1     4778.69     4940.67     38.02 o
  -2   2   1      281.26      271.49      3.52 o
  -1   2   1    14534.55    15679.75    110.04 o
   0   2   1     1147.58     1073.42      8.51 o
   1   2   1    38532.51    38805.95    351.20 o
   2   2   1       16.31       -1.97      1.97 o
   3   2   1     1673.58     1758.52     14.53 o
   4   2   1       44.59       27.51      1.94 o
   5   2   1    14158.05    15250.36    126.08 o
   6   2   1      157.84      169.64      7.89 o
   7   2   1      407.18      579.26      8.06 o
   8   2   1     2210.44     2386.60     65.93 o
   9   2   1      475.95      747.48     16.72 o
  10   2   1      211.22      200.67      7.70 o
  11   2   1      145.89      206.26     14.95 o
  12   2   1      211.64      209.52      6.73 o
  13   2   1        0.63        1.08      4.96 o
  14   2   1       28.00       22.12      6.86 o
  15   2   1        1.22        0.95     14.08 o
  16   2   1      203.28      165.42     12.63 o
  17   2   1      336.02      491.76     25.26 o
  18   2   1       83.31       97.98     18.08 o
  19   2   1      183.22      196.74     27.78 o
 -19   3   1        1.12       -4.10     14.43 o
 -18   3   1      913.45      837.29     44.50 o
 -17   3   1     1168.72     1079.12     29.65 o
 -16   3   1      679.32      732.13     23.61 o
 -15   3   1     1788.18     1879.87     50.87 o
 -14   3   1      168.41      152.64     11.00 o
 -13   3   1      653.14      651.40     14.51 o
 -12   3   1      429.98      497.27     13.66 o
 -11   3   1     8739.72     9204.50     84.49 o
 -10   3   1      230.59      214.30      8.09 o
  -9   3   1    17361.41    17336.62    155.84 o
  -8   3   1      199.98      278.28     11.74 o
  -7   3   1     9266.85     9389.98     93.85 o
  -6   3   1     1512.91     1422.52     18.46 o
  -5   3   1     9905.26    10217.81     85.08 o
  -4   3   1      339.41      302.90      4.71 o
  -3   3   1    11453.72    11394.65     86.06 o
  -2   3   1      321.89      329.17      4.31 o
  -1   3   1    65379.26    72222.16    510.48 o
   0   3   1      755.32      692.34     10.67 o
   1   3   1     5381.83     6041.75     48.41 o
   2   3   1      118.82      127.31      5.60 o
   3   3   1    42207.25    44979.16    340.22 o
   4   3   1      578.69      572.81      6.21 o
   5   3   1     2551.07     2485.54     20.68 o
   6   3   1       14.40       13.32      2.37 o
   7   3   1     1749.37     1477.23     19.09 o
   8   3   1      919.10      889.80     11.05 o
   9   3   1     3220.93     3181.77     31.21 o
  10   3   1      137.74      149.06      8.53 o
  11   3   1     4836.09     4594.97     48.11 o
  12   3   1       69.95       77.43      5.58 o
  13   3   1     1361.34     1481.26     23.61 o
  14   3   1      244.51      219.21     10.75 o
  15   3   1     5178.95     5180.68     86.52 o
  16   3   1        0.09        5.03     11.13 o
  17   3   1     4059.81     3949.53     93.30 o
  18   3   1      278.75      288.58     24.55 o
  19   3   1      303.19      331.22     30.07 o
 -19   4   1      101.57       96.22     15.68 o
 -18   4   1       45.85       62.98     14.79 o
 -17   4   1       70.97       50.54     13.27 o
 -16   4   1       61.28       39.95     12.02 o
 -15   4   1      294.95      276.49     16.17 o
 -14   4   1       78.13       89.75      9.53 o
 -13   4   1     1081.30     1000.65     18.11 o
 -12   4   1      134.12      128.68      6.82 o
 -11   4   1      395.57      325.85      8.01 o
 -10   4   1      355.70      400.28     12.86 o
  -9   4   1      468.99      601.22      9.54 o
  -8   4   1       33.62       33.04      3.61 o
  -7   4   1      632.92      653.65     19.26 o
  -6   4   1     1176.81     1042.95     13.97 o
  -5   4   1     5791.98     5916.45     48.27 o
  -4   4   1       93.57       85.45      2.90 o
  -3   4   1     6599.61     6614.79     50.56 o
  -2   4   1     1041.31     1055.35     10.47 o
  -1   4   1    11113.39    10786.56     77.73 o
   0   4   1      143.09      152.77      3.41 o
   1   4   1    46225.50    51854.71    382.11 o
   2   4   1     2116.38     1961.91     21.95 o
   3   4   1     1072.24     1153.61     10.84 o
   4   4   1       17.00       11.01      2.00 o
   5   4   1      527.85      491.60     10.09 o
   6   4   1     1155.76     1269.50     25.65 o
   7   4   1     5564.36     5921.96     49.13 o
   8   4   1     1005.05     1002.49     20.86 o
   9   4   1      150.63       93.59      4.08 o
  10   4   1     1670.77     1721.22     19.09 o
  11   4   1      892.37      890.36     13.04 o
  12   4   1      215.98      209.36      7.04 o
  13   4   1     1094.67     1078.56     26.45 o
  14   4   1       76.61       65.54      8.55 o
  15   4   1      179.70      189.39     11.77 o
  16   4   1      595.56      573.41     51.87 o
  17   4   1      193.06      153.88     25.47 o
  18   4   1       78.72       89.54     12.34 o
  19   4   1        1.66        4.19     14.02 o
 -19   5   1      394.81      331.95     36.52 o
 -18   5   1      284.10      277.03     17.84 o
 -17   5   1       27.46       27.94     14.20 o
 -16   5   1       13.83       13.98     11.55 o
 -15   5   1     1930.04     1867.51     36.60 o
 -14   5   1       97.03      122.84     12.34 o
 -13   5   1     3015.69     3107.97     44.14 o
 -12   5   1       31.00       49.06      8.26 o
 -11   5   1     1124.08     1167.52     15.59 o
 -10   5   1     1826.21     1967.86     28.93 o
  -9   5   1    11739.32    12278.74    117.30 o
  -8   5   1      608.49      540.96      9.34 o
  -7   5   1    17748.83    17854.42    152.03 o
  -6   5   1     2362.76     2230.95     31.17 o
  -5   5   1    23963.98    24540.82    198.47 o
  -4   5   1      482.36      375.51      5.58 o
  -3   5   1      203.43      244.86      5.98 o
  -2   5   1        8.92       20.90      2.31 o
  -1   5   1     2757.56     3172.37     24.78 o
   0   5   1      437.65      449.34      5.32 o
   1   5   1     4633.91     5040.96     37.78 o
   2   5   1      976.20      923.19      8.80 o
   3   5   1     1634.49     1449.10     13.11 o
   4   5   1     3095.88     2732.91     36.99 o
   5   5   1     8179.16     8650.17     70.21 o
   6   5   1      376.90      405.85      5.91 o
   7   5   1     4532.63     4890.85     38.59 o
   8   5   1     1308.03     1368.72     29.60 o
   9   5   1     1667.72     1530.57     15.70 o
  10   5   1      461.38      518.93     17.70 o
  11   5   1     3277.67     3484.44     39.51 o
  12   5   1      464.54      494.42     14.33 o
  13   5   1     1086.90     1088.92     19.85 o
  14   5   1       92.83       79.38      8.08 o
  15   5   1     2291.47     2220.79     43.90 o
  16   5   1       30.77       30.39     12.23 o
  17   5   1      123.26      105.26     13.03 o
  18   5   1        0.31       11.72     11.16 o
  19   5   1      417.38      460.20     23.98 o
 -19   6   1       89.71       42.62     15.34 o
 -18   6   1       29.92       31.49     15.17 o
 -17   6   1      653.95      708.28     26.55 o
 -16   6   1      151.11      149.81     13.61 o
 -15   6   1      355.37      335.58     15.48 o
 -14   6   1        1.23        1.93      8.26 o
 -13   6   1       27.26       50.33      8.13 o
 -12   6   1     1044.50     1075.87     18.91 o
 -11   6   1      113.91      127.00      7.41 o
 -10   6   1      494.69      461.84      9.76 o
  -9   6   1      950.03     1052.75     14.79 o
  -8   6   1     1161.69      995.22     12.24 o
  -7   6   1      282.27      276.00      6.17 o
  -6   6   1      171.87      186.40      4.49 o
  -5   6   1     2742.91     2572.27     21.98 o
  -4   6   1     1644.78     1647.88     14.99 o
  -3   6   1     4683.56     4376.49     36.02 o
  -2   6   1     1644.58     1553.44     14.79 o
  -1   6   1     9000.34     9846.24     75.77 o
   0   6   1       97.80      102.16      4.38 o
   1   6   1    62742.32    63824.89    479.06 o
   2   6   1        2.13       -0.54      2.45 o
   3   6   1    24610.71    26727.00    203.51 o
   4   6   1     2750.65     2694.72     47.31 o
   5   6   1    12096.99    12362.38    105.79 o
   6   6   1       66.60       76.65      3.99 o
   7   6   1      943.42      823.44     14.71 o
   8   6   1      502.11      506.67      7.36 o
   9   6   1      823.55      882.99     10.29 o
  10   6   1      502.09      492.29     10.03 o
  11   6   1     1117.46     1096.31     16.71 o
  12   6   1      963.15     1018.05     31.84 o
  13   6   1        8.28       15.97      7.41 o
  14   6   1      944.67      911.80     19.06 o
  15   6   1      361.45      429.65     19.88 o
  16   6   1      473.27      440.60     21.06 o
  17   6   1      582.95      515.38     27.39 o
  18   6   1      377.61      359.50     27.93 o
 -18   7   1       23.11       43.55     15.49 o
 -17   7   1      508.53      502.80     24.42 o
 -16   7   1        3.76       22.49     13.70 o
 -15   7   1       18.98       15.73     11.62 o
 -14   7   1      123.92      139.97     11.68 o
 -13   7   1      132.42      192.64     10.24 o
 -12   7   1     1788.13     1833.03     34.89 o
 -11   7   1    10488.73    10657.60    129.39 o
 -10   7   1      331.55      291.69     11.01 o
  -9   7   1     1962.09     1887.31     19.81 o
  -8   7   1     1905.55     1899.13     23.25 o
  -7   7   1     3754.96     3847.21     34.59 o
  -6   7   1      100.73       73.62      3.95 o
  -5   7   1     4691.86     4889.13     41.95 o
  -4   7   1     2190.34     1873.51     17.16 o
  -3   7   1     1797.51     1587.13     15.02 o
  -2   7   1      163.58      185.05      5.42 o
  -1   7   1     8877.62    10671.41     90.37 o
   0   7   1     1005.81     1025.73     11.54 o
   1   7   1       77.73       69.93      6.51 o
   2   7   1     1135.14     1030.06      9.85 o
   3   7   1     2317.98     2776.10     23.04 o
   4   7   1       29.12       12.50      2.71 o
   5   7   1     6984.95     7422.41     67.17 o
   6   7   1     4855.13     4727.12     59.37 o
   7   7   1    14181.46    14519.03    120.94 o
   8   7   1       54.69       55.34      4.91 o
   9   7   1      455.89      462.68      7.80 o
  10   7   1     1736.42     1749.78     22.57 o
  11   7   1      603.92      645.94     21.55 o
  12   7   1      501.18      502.91     21.84 o
  13   7   1     3785.90     3781.25     53.50 o
  14   7   1      954.05     1085.39     38.05 o
  15   7   1       22.11       14.95     11.67 o
  16   7   1       41.33       58.07     13.17 o
  17   7   1      272.36      193.62     14.95 o
  18   7   1        1.72       15.70     12.49 o
 -18   8   1       88.15       99.46     16.57 o
 -17   8   1     1271.20     1208.84     34.52 o
 -16   8   1       16.66        9.10     14.32 o
 -15   8   1     2639.10     2753.16     72.12 o
 -14   8   1      339.71      319.98     14.39 o
 -13   8   1     1405.49     1402.02     25.27 o
 -12   8   1      401.74      369.57     13.32 o
 -11   8   1      372.57      336.77     13.45 o
 -10   8   1     2381.92     2431.33     28.97 o
  -9   8   1      152.36      152.25      5.76 o
  -8   8   1      256.24      276.96      8.12 o
  -7   8   1      639.16      584.48      9.10 o
  -6   8   1     1792.72     1708.15     36.66 o
  -5   8   1     3713.48     3577.49     31.59 o
  -4   8   1     2322.51     2286.14     22.41 o
  -3   8   1    11490.78    11798.69    104.26 o
  -2   8   1      660.43      698.74      9.41 o
  -1   8   1    10259.20     9846.09     89.21 o
   0   8   1     1824.05     1959.15     34.38 o
   1   8   1      837.58     1148.32     11.96 o
   2   8   1       78.96       49.25      5.72 o
   3   8   1    33781.56    35116.38    279.69 o
   4   8   1      244.67      269.11      9.01 o
   5   8   1    19700.52    19657.04    169.70 o
   6   8   1       37.60       31.87      3.30 o
   7   8   1    21341.48    21662.31    179.73 o
   8   8   1      247.35      226.55     12.25 o
   9   8   1      128.18      127.93      5.62 o
  10   8   1     2095.06     2190.80     40.20 o
  11   8   1       24.77       57.25      7.47 o
  12   8   1     1226.76     1266.42     29.13 o
  13   8   1      206.00      237.15     12.35 o
  14   8   1      218.43      208.22     12.28 o
  15   8   1     1282.33     1152.05     31.30 o
  16   8   1      226.49      219.19     19.33 o
  17   8   1      128.67      146.50     16.64 o
  18   8   1      411.07      401.72     23.34 o
 -17   9   1      166.22      169.54     17.74 o
 -16   9   1      132.07      127.28     16.45 o
 -15   9   1       19.75       52.61     14.60 o
 -14   9   1      410.60      421.66     20.33 o
 -13   9   1      341.52      309.30     14.81 o
 -12   9   1       49.11       40.54      9.43 o
 -11   9   1     1156.40     1131.06     21.23 o
 -10   9   1     1292.42     1327.44     20.76 o
  -9   9   1      163.19      126.73      6.48 o
  -8   9   1      140.88      113.48      6.66 o
  -7   9   1     3574.54     3679.48     36.84 o
  -6   9   1     3831.76     3718.25     36.10 o
  -5   9   1     1667.19     1818.59     18.90 o
  -4   9   1      515.32      541.03      8.69 o
  -3   9   1     1810.47     2086.54     21.53 o
  -2   9   1     1638.24     1638.92     17.56 o
  -1   9   1      327.36      303.25      6.80 o
   0   9   1     1207.59     1217.42     13.65 o
   1   9   1     1907.11     2336.55     23.67 o
   2   9   1      135.26      143.65      4.47 o
   3   9   1     1458.20     1406.87     14.48 o
   4   9   1     2032.16     2045.41     19.00 o
   5   9   1     1495.92     1719.54     17.61 o
   6   9   1     1323.47     1350.52     14.86 o
   7   9   1     1586.63     1659.55     16.92 o
   8   9   1      949.72      942.77     14.26 o
   9   9   1     2743.28     2710.79     34.35 o
  10   9   1      114.10      109.59      6.89 o
  11   9   1      209.83      209.40     11.45 o
  12   9   1     2193.68     2287.96     53.73 o
  13   9   1      399.78      423.38     18.89 o
  14   9   1      467.78      470.63     18.67 o
  15   9   1       17.16       14.71     13.51 o
  16   9   1      257.47      297.16     38.71 o
  17   9   1       18.09       11.77     15.38 o
 -17  10   1     1481.06     1479.23     46.16 o
 -16  10   1      160.42      162.87     20.03 o
 -15  10   1     1242.59     1366.95     58.00 o
 -14  10   1       98.33       99.40     13.67 o
 -13  10   1      271.38      303.66     15.73 o
 -12  10   1      475.87      511.37     19.22 o
 -11  10   1      331.20      316.99     13.91 o
 -10  10   1      720.23      763.72     15.03 o
  -9  10   1       34.99       41.08      6.54 o
  -8  10   1      881.02      816.45     12.91 o
  -7  10   1     2676.80     2652.30     26.90 o
  -6  10   1      134.02      148.64      5.51 o
  -5  10   1     4024.15     3972.64     38.70 o
  -4  10   1      947.60     1019.67     18.53 o
  -3  10   1     3541.20     3762.78     36.62 o
  -2  10   1      443.76      511.64      9.17 o
  -1  10   1     4689.13     4432.11     42.30 o
   0  10   1       43.40       83.75      6.46 o
   1  10   1     8373.92     7585.22     69.77 o
   2  10   1       67.84       76.23      5.29 o
   3  10   1     6983.57     6934.26     62.29 o
   4  10   1     1609.55     1562.29     17.29 o
   5  10   1     3091.22     3302.91     33.01 o
   6  10   1        6.52        7.54      4.04 o
   7  10   1     2368.89     2429.31     26.78 o
   8  10   1        0.71       10.55      5.09 o
   9  10   1    10208.15    10283.90    117.52 o
  10  10   1      633.51      668.10     19.62 o
  11  10   1      215.33      219.72     12.04 o
  12  10   1      218.77      201.76     12.29 o
  13  10   1      304.29      258.17     15.15 o
  14  10   1      105.51      105.08     13.49 o
  15  10   1       80.58       67.61     16.16 o
  16  10   1       91.63      111.86     17.40 o
  17  10   1      296.63      272.99     26.57 o
 -16  11   1      250.85      255.98     22.48 o
 -15  11   1       54.92       67.33     18.41 o
 -14  11   1      667.25      753.02     38.89 o
 -13  11   1      117.28      137.45     14.87 o
 -12  11   1      586.60      578.86     21.69 o
 -11  11   1      199.73      210.05     13.10 o
 -10  11   1      128.71      114.74     11.49 o
  -9  11   1     2160.84     2068.14     30.45 o
  -8  11   1     1839.27     1797.15     23.60 o
  -7  11   1       29.78       31.14      5.56 o
  -6  11   1     1412.80     1491.97     17.52 o
  -5  11   1      292.74      291.21      9.91 o
  -4  11   1      633.84      653.46     10.53 o
  -3  11   1        2.45        0.88      4.39 o
  -2  11   1      482.89      413.17      8.84 o
  -1  11   1      719.11      733.58     11.01 o
   0  11   1      770.63      771.30     11.01 o
   1  11   1      408.05      399.84      8.23 o
   2  11   1       12.76        5.89      3.93 o
   3  11   1      555.20      554.20     10.96 o
   4  11   1      476.74      446.15      8.60 o
   5  11   1      715.71      653.01     11.73 o
   6  11   1       16.79        7.15      4.87 o
   7  11   1        3.22       25.35      5.64 o
   8  11   1      837.23      845.11     23.35 o
   9  11   1        3.07       22.52      8.07 o
  10  11   1      737.13      758.14     20.84 o
  11  11   1        8.86        1.01     11.49 o
  12  11   1      713.28      707.49     24.63 o
  13  11   1      702.43      649.30     25.77 o
  14  11   1      739.87      711.77     29.46 o
  15  11   1      136.08       93.99     17.40 o
  16  11   1       76.45       80.79     17.40 o
 -15  12   1      944.40      873.92     35.82 o
 -14  12   1      186.33      198.24     17.79 o
 -13  12   1       59.22       32.38     14.60 o
 -12  12   1      740.44      746.15     28.00 o
 -11  12   1      219.84      206.85     14.31 o
 -10  12   1      549.72      580.86     21.27 o
  -9  12   1      309.60      289.76     12.52 o
  -8  12   1      183.67      171.41      9.98 o
  -7  12   1      128.89      102.48      6.92 o
  -6  12   1      107.39       81.09      5.86 o
  -5  12   1     2043.45     2234.58     23.94 o
  -4  12   1       91.56       72.42      5.69 o
  -3  12   1     5956.14     6179.34     58.65 o
  -2  12   1      307.21      268.06      7.54 o
  -1  12   1     5362.19     5363.05     51.26 o
   0  12   1      582.93      547.67      9.83 o
   1  12   1     8956.34     9108.88     84.72 o
   2  12   1        1.82        2.57      4.49 o
   3  12   1     4064.50     4162.94     40.66 o
   4  12   1      142.42      115.21      5.43 o
   5  12   1     3166.47     3198.60     37.65 o
   6  12   1      147.55      141.75      8.23 o
   7  12   1      694.09      731.20     16.00 o
   8  12   1      971.99      904.15     21.35 o
   9  12   1      816.43      907.79     22.70 o
  10  12   1      120.67      109.15     13.29 o
  11  12   1       44.96       32.33     13.53 o
  12  12   1      422.96      431.42     23.35 o
  13  12   1      209.28      204.12     17.26 o
  14  12   1      109.30      104.24     15.66 o
  15  12   1      236.81      203.13     20.03 o
 -15  13   1      390.92      364.51     30.79 o
 -14  13   1      274.26      275.34     19.92 o
 -13  13   1       95.64       56.39     15.89 o
 -12  13   1      634.07      696.93     28.03 o
 -11  13   1       82.59       67.92     15.33 o
 -10  13   1     1406.38     1374.64     37.28 o
  -9  13   1      940.77      889.47     29.78 o
  -8  13   1     1733.09     1747.74     33.03 o
  -7  13   1     1134.13     1221.65     26.27 o
  -6  13   1      905.05      853.70     15.03 o
  -5  13   1        0.55       -3.47      5.57 o
  -4  13   1      389.30      411.30      9.73 o
  -3  13   1      372.88      308.96      8.17 o
  -2  13   1     1122.71     1214.93     16.27 o
  -1  13   1      502.05      587.13     11.64 o
   0  13   1        5.11        6.12      4.77 o
   1  13   1      430.25      493.61     15.60 o
   2  13   1      127.50      142.74      5.86 o
   3  13   1     5626.89     5725.58     62.17 o
   4  13   1        3.09       -0.08      6.22 o
   5  13   1        1.08       -0.96      7.12 o
   6  13   1        3.05       -4.11      8.21 o
   7  13   1       37.86       45.60      9.72 o
   8  13   1      416.81      403.50     15.84 o
   9  13   1       55.82       59.79     12.67 o
  10  13   1      516.62      480.54     23.83 o
  11  13   1        5.77        2.97     14.00 o
  12  13   1     1349.12     1309.28     41.74 o
  13  13   1      134.74      143.15     17.01 o
  14  13   1      113.13      150.78     17.52 o
 -14  14   1      232.93      214.30     22.41 o
 -13  14   1      636.88      621.02     32.63 o
 -12  14   1      457.41      470.59     25.66 o
 -11  14   1      189.07      138.39     17.21 o
 -10  14   1      615.20      560.89     25.51 o
  -9  14   1       48.80       38.34     14.47 o
  -8  14   1      155.11      131.34     13.42 o
  -7  14   1     1127.05     1177.23     24.48 o
  -6  14   1       52.52       51.29      7.93 o
  -5  14   1       91.17      103.07      7.29 o
  -4  14   1      387.66      386.92     10.81 o
  -3  14   1      810.74      855.98     15.09 o
  -2  14   1      378.30      377.11      9.88 o
  -1  14   1     1822.91     1958.35     24.05 o
   0  14   1     1056.15      951.83     15.77 o
   1  14   1     2057.49     2061.93     25.98 o
   2  14   1      888.21      868.82     16.37 o
   3  14   1     1944.33     1885.73     26.14 o
   4  14   1      921.60      914.44     19.50 o
   5  14   1      961.07     1087.85     22.36 o
   6  14   1      499.13      433.33     18.21 o
   7  14   1      491.65      511.58     19.08 o
   8  14   1      505.49      500.59     19.83 o
   9  14   1      668.53      754.26     31.09 o
  10  14   1       65.80       58.85     15.07 o
  11  14   1       86.46       75.93     15.66 o
  12  14   1      946.02      894.55     31.23 o
  13  14   1       25.05       28.99     17.57 o
 -12  15   1      481.98      426.36     33.34 o
 -11  15   1      617.20      580.63     31.57 o
 -10  15   1      383.99      367.88     20.76 o
  -9  15   1      389.95      400.10     23.63 o
  -8  15   1     1013.98     1042.59     32.85 o
  -7  15   1      473.94      466.25     19.08 o
  -6  15   1     1676.89     1584.49     29.72 o
  -5  15   1      340.56      344.93     13.10 o
  -4  15   1     1390.07     1473.30     26.41 o
  -3  15   1       63.93       78.98      9.63 o
  -2  15   1       48.97       45.27      7.85 o
  -1  15   1      326.18      356.86     13.92 o
   0  15   1      326.34      306.61     11.94 o
   1  15   1      193.78      191.47      9.58 o
   2  15   1       27.87       28.34      8.18 o
   3  15   1       70.33      106.20      8.66 o
   4  15   1       54.78       33.54     12.12 o
   5  15   1      105.37       64.07     11.41 o
   6  15   1      596.35      617.34     20.78 o
   7  15   1     1447.61     1503.01     39.90 o
   8  15   1      416.60      400.26     19.28 o
   9  15   1      523.10      514.11     23.98 o
  10  15   1      796.55      863.46     35.29 o
  11  15   1        2.13        5.98     17.40 o
  12  15   1      102.81      100.38     19.57 o
 -11  16   1       44.06       33.86     19.04 o
 -10  16   1      138.55      136.90     20.28 o
  -9  16   1       47.80       53.91     18.34 o
  -8  16   1       35.24       41.05     17.45 o
  -7  16   1       64.91       54.91     13.77 o
  -6  16   1      124.93      114.16     13.96 o
  -5  16   1      785.75      844.53     26.17 o
  -4  16   1      251.40      286.78     14.25 o
  -3  16   1       17.29       11.75     10.64 o
  -2  16   1      334.17      314.17     16.56 o
  -1  16   1      685.49      710.71     23.88 o
   0  16   1     1580.95     1587.86     30.30 o
   1  16   1      480.60      597.00     18.92 o
   2  16   1     1715.16     1627.18     32.79 o
   3  16   1     1052.38     1043.43     29.34 o
   4  16   1      725.66      702.74     22.32 o
   5  16   1      263.14      273.51     15.53 o
   6  16   1      109.49      114.41     13.28 o
   7  16   1      610.39      678.83     22.40 o
   8  16   1      534.62      507.06     25.83 o
   9  16   1       26.57       29.16     17.40 o
  10  16   1      237.83      294.57     23.79 o
  11  16   1        0.34       14.86     18.33 o
  -9  17   1     1326.91     1317.48     44.39 o
  -8  17   1       87.08       68.26     18.71 o
  -7  17   1      539.65      555.70     42.02 o
  -6  17   1      210.10      198.53     22.03 o
  -5  17   1       31.07       23.17     19.13 o
  -4  17   1       79.28       63.40     17.61 o
  -3  17   1       96.43      104.85     16.25 o
  -2  17   1      104.69       96.09     13.44 o
  -1  17   1       94.21       93.96     13.73 o
   0  17   1       23.95       52.97     14.94 o
   1  17   1      122.20      110.88     14.16 o
   2  17   1      134.69      161.40     20.56 o
   3  17   1       99.53      105.63     13.97 o
   4  17   1        8.84       17.53     14.43 o
   5  17   1        6.60        5.14     14.58 o
   6  17   1        4.90        0.89     19.64 o
   7  17   1      130.63      116.09     17.30 o
   8  17   1        8.87       28.30     15.97 o
   9  17   1      885.83      877.88     37.06 o
  -7  18   1       53.80       60.14     26.02 o
  -6  18   1       46.70       22.91     19.88 o
  -5  18   1        7.84       -9.68     19.13 o
  -4  18   1      889.33      979.70     41.24 o
  -3  18   1      483.50      518.39     28.90 o
  -2  18   1     2170.88     2241.04     57.45 o
  -1  18   1      302.09      333.61     27.70 o
   0  18   1     1088.17     1151.83     46.55 o
   1  18   1     1534.78     1494.01     63.78 o
   2  18   1     2730.72     2878.78     77.56 o
   3  18   1      210.00      246.62     24.38 o
   4  18   1     2395.81     2451.19     68.95 o
   5  18   1        3.65       26.14     19.43 o
   6  18   1      398.91      361.78     32.97 o
   7  18   1        8.69       19.14     25.43 o
  -4  19   1      128.56      168.62     29.96 o
  -3  19   1       82.57       75.80     27.54 o
  -2  19   1       34.08       80.07     30.79 o
  -1  19   1       76.40       98.79     30.79 o
   0  19   1       18.93       34.93     30.83 o
   1  19   1       16.96       16.46     30.83 o
   2  19   1      160.74      180.68     29.62 o
   3  19   1       57.48       83.16     36.15 o
   4  19   1        0.75       16.04     26.02 o
 -20   0   2     3279.53     3632.20    105.80 o
 -19   0   2       75.83       60.84     24.45 o
 -18   0   2      524.92      397.72     30.79 o
 -17   0   2      714.62      697.27     33.34 o
 -16   0   2     1173.00     1378.60     45.82 o
 -15   0   2      771.32      852.97     44.68 o
 -14   0   2     1936.01     1903.98     46.33 o
 -13   0   2      530.78      547.62     20.32 o
 -12   0   2     8355.83     8935.91    131.61 o
 -11   0   2     1166.66     1003.63     20.79 o
 -10   0   2    15423.13    16067.34    248.58 o
  -9   0   2      312.20      292.91      8.50 o
  -8   0   2      379.37      708.19     12.52 o
  -7   0   2     1124.21     1156.31     17.01 o
  -6   0   2    18856.33    19136.85    229.63 o
  -5   0   2       38.02       27.77      3.58 o
  -4   0   2    18303.46    19604.07    231.44 o
  -3   0   2     2942.31     2864.30     34.20 o
  -2   0   2     2353.51     2629.95     30.29 o
  -1   0   2      471.55      353.10      5.75 o
   0   0   2    48873.59    48507.05    863.84 o
   1   0   2       92.05       86.96      4.72 o
   2   0   2   226593.02   205986.19   3167.88 o
   3   0   2      162.35      153.75      6.94 o
   4   0   2     1218.99     1243.11     23.82 o
   5   0   2      327.45      263.77      9.09 o
   6   0   2    32846.94    33413.49    521.75 o
   7   0   2      529.32      484.82      9.88 o
   8   0   2      999.22      812.83     22.09 o
   9   0   2       93.59      104.52      5.35 o
  10   0   2     1275.79     1011.84     21.99 o
  11   0   2     1121.53     1105.06     19.01 o
  12   0   2       41.77       42.61      6.18 o
  13   0   2      172.01      180.51      9.94 o
  14   0   2      625.95      556.00     40.35 o
  15   0   2     1003.87      990.85     55.28 o
  16   0   2      276.96      282.80     36.15 o
  17   0   2     3558.95     3304.25    127.58 o
  18   0   2     1797.89     1837.11     87.18 o
  19   0   2     1194.68     1209.86     70.17 o
 -20   1   2      269.18      300.00     19.87 o
 -19   1   2        3.60       28.19     15.65 o
 -18   1   2       90.05      118.91     16.25 o
 -17   1   2        0.35       29.11     12.68 o
 -16   1   2      572.13      545.52     21.91 o
 -15   1   2       28.25       51.52     11.66 o
 -14   1   2      158.36      161.34     11.00 o
 -13   1   2      109.08       92.87      8.53 o
 -12   1   2     3854.89     3872.44     39.00 o
 -11   1   2      457.90      582.86     19.95 o
 -10   1   2     3995.50     3908.59     39.97 o
  -9   1   2      142.49      109.67      7.53 o
  -8   1   2     2668.17     2392.14     23.82 o
  -7   1   2       32.39       22.71      3.41 o
  -6   1   2     1521.60     1647.38     15.21 o
  -5   1   2      655.59      625.51      7.17 o
  -4   1   2    30837.77    33459.71    282.84 o
  -3   1   2     3307.50     3041.56     25.28 o
  -2   1   2     8000.47     9475.08     73.68 o
  -1   1   2        2.44        1.06      1.28 o
   0   1   2     5293.88     4621.73     58.36 o
   1   1   2      136.30      108.08      2.66 o
   2   1   2     1434.11     1327.02     16.04 o
   3   1   2      687.46      612.20      7.53 o
   4   1   2    15051.75    16400.33    144.70 o
   5   1   2      886.86      770.03      8.67 o
   6   1   2     1168.02     1590.70     22.44 o
   7   1   2      636.97      589.72     15.12 o
   8   1   2    10276.44    10641.28    123.45 o
   9   1   2      370.77      420.94     18.96 o
  10   1   2     1575.94     1874.08     25.02 o
  11   1   2       44.99      121.31      9.18 o
  12   1   2       50.54       38.93      4.47 o
  13   1   2        7.32       14.25      6.08 o
  14   1   2     1563.57     1594.51     37.27 o
  15   1   2       32.48      112.85     21.05 o
  16   1   2       16.96       47.84     21.05 o
  17   1   2        9.79      116.49     24.06 o
  18   1   2      157.02      164.41     25.56 o
  19   1   2       61.06       72.23     26.28 o
 -20   2   2     1731.51     1726.45     43.85 o
 -19   2   2       80.51       82.82     16.25 o
 -18   2   2     4211.77     4236.08     83.48 o
 -17   2   2      422.89      379.87     19.10 o
 -16   2   2     2331.58     2429.68     51.03 o
 -15   2   2      745.86      724.61     22.68 o
 -14   2   2      377.17      418.38     16.48 o
 -13   2   2        6.37       -0.06      6.16 o
 -12   2   2       32.89       29.05      5.21 o
 -11   2   2      629.07      740.91     17.16 o
 -10   2   2     6228.10     6807.66     69.76 o
  -9   2   2     1890.66     1814.60     19.76 o
  -8   2   2     5277.01     5207.35     48.20 o
  -7   2   2     1637.26     1500.49     15.69 o
  -6   2   2     4648.22     5422.95     45.33 o
  -5   2   2     2129.94     2006.71     18.06 o
  -4   2   2      795.29      967.86      9.94 o
  -3   2   2       72.11       64.79      2.45 o
  -2   2   2    14165.58    15073.15    112.71 o
  -1   2   2       28.49       38.53      3.49 o
   0   2   2   116029.58   122755.91   1267.29 o
   1   2   2        7.84       -1.74      1.74 o
   2   2   2     2467.26     2141.99     18.93 o
   3   2   2      146.46      131.42      6.81 o
   4   2   2      881.85      851.07     12.93 o
   5   2   2      636.04      648.22      8.79 o
   6   2   2    47082.80    50809.84    462.50 o
   7   2   2        9.75        7.71      2.62 o
   8   2   2    28298.70    29522.57    285.94 o
   9   2   2     1821.35     1838.50     26.38 o
  10   2   2      170.49      294.18      8.86 o
  11   2   2      759.33      794.81     18.78 o
  12   2   2       12.45       13.67      4.53 o
  13   2   2      574.12      529.17     13.79 o
  14   2   2     1044.53      888.19     34.48 o
  15   2   2      781.70      749.39     23.13 o
  16   2   2        9.39        3.07     31.89 o
  17   2   2     1163.19     1137.63     46.61 o
  18   2   2     1173.18     1144.79     85.05 o
  19   2   2      291.09      267.76     29.29 o
 -19   3   2      220.06      222.16     18.59 o
 -18   3   2       23.94       49.99     15.49 o
 -17   3   2      636.96      569.08     26.39 o
 -16   3   2       37.92       52.93     12.46 o
 -15   3   2      544.43      551.47     21.24 o
 -14   3   2       10.09       -7.03      9.38 o
 -13   3   2      115.06      109.46      7.83 o
 -12   3   2     3456.25     3478.89     39.36 o
 -11   3   2      427.37      416.84      8.89 o
 -10   3   2     7505.53     7482.58     73.95 o
  -9   3   2      265.63      287.57     11.56 o
  -8   3   2     3513.75     3771.68     35.61 o
  -7   3   2       94.56       95.03      4.10 o
  -6   3   2     7879.60     7803.20     63.64 o
  -5   3   2     1102.63      983.37     15.47 o
  -4   3   2     1465.75     1245.16     12.10 o
  -3   3   2       50.70       36.77      2.50 o
  -2   3   2    54765.11    60261.35    447.54 o
  -1   3   2     3957.71     3889.11     30.04 o
   0   3   2     4884.65     5620.24     47.92 o
   1   3   2      106.81       84.60      2.57 o
   2   3   2       76.12      112.42      4.24 o
   3   3   2     1982.55     1792.95     14.85 o
   4   3   2    12634.75    12611.51     98.14 o
   5   3   2      219.55      235.75      9.31 o
   6   3   2      247.76      240.66      4.93 o
   7   3   2      453.58      490.99     21.01 o
   8   3   2      607.74      498.40      9.18 o
   9   3   2       58.28       70.39      4.11 o
  10   3   2      328.36      320.95      7.89 o
  11   3   2      197.30      197.56      8.99 o
  12   3   2     2879.94     2655.16     38.78 o
  13   3   2        2.41       13.97      5.21 o
  14   3   2       32.97       42.16      7.41 o
  15   3   2        0.71       31.48     10.56 o
  16   3   2      755.69      878.29     39.09 o
  17   3   2      267.96      324.90     44.65 o
  18   3   2      111.89       98.97     24.77 o
  19   3   2       22.55      -11.69     24.06 o
 -19   4   2      117.77       97.08     16.57 o
 -18   4   2     1165.91     1197.06     34.28 o
 -17   4   2       93.93      105.51     16.19 o
 -16   4   2     1302.99     1331.59     33.72 o
 -15   4   2      374.95      397.88     18.30 o
 -14   4   2     2204.83     2475.45     39.52 o
 -13   4   2      589.44      566.72     14.15 o
 -12   4   2     2701.96     2516.40     32.66 o
 -11   4   2      792.91      759.40     11.96 o
 -10   4   2      370.18      403.55      9.21 o
  -9   4   2     3592.63     3575.01     45.48 o
  -8   4   2        9.40       16.65      3.62 o
  -7   4   2      671.42      696.52      8.23 o
  -6   4   2      171.76      193.43      4.98 o
  -5   4   2      262.96      276.18      5.44 o
  -4   4   2       39.01       27.57      2.74 o
  -3   4   2      995.77      900.40      9.26 o
  -2   4   2      826.03      827.74      8.22 o
  -1   4   2      138.16      137.82      2.93 o
   0   4   2    11077.07    11416.29     84.55 o
   1   4   2     4393.77     4132.63     40.45 o
   2   4   2    27746.03    31420.54    278.50 o
   3   4   2      516.65      544.49      8.00 o
   4   4   2    36996.70    37833.36    292.50 o
   5   4   2       32.49       51.13      4.12 o
   6   4   2    10461.99    10655.43     84.06 o
   7   4   2      579.43      644.52     16.35 o
   8   4   2     7200.09     7759.03     76.20 o
   9   4   2      118.17      124.23      4.60 o
  10   4   2     1727.23     1750.38     21.30 o
  11   4   2      752.04      730.21     14.43 o
  12   4   2     2157.27     2274.64     30.54 o
  13   4   2      440.79      506.68     17.89 o
  14   4   2      354.53      303.79     12.21 o
  15   4   2      103.38       88.14     11.60 o
  16   4   2      359.37      327.46     19.05 o
  17   4   2      441.18      407.37     29.29 o
  18   4   2      477.76      514.64     36.08 o
  19   4   2      449.81      418.23     32.30 o
 -19   5   2      496.82      474.29     24.17 o
 -18   5   2      158.11      132.64     16.57 o
 -17   5   2      522.10      572.12     25.48 o
 -16   5   2        3.41       18.66     11.99 o
 -15   5   2      399.56      405.62     19.22 o
 -14   5   2     1140.85     1088.41     22.68 o
 -13   5   2      561.59      627.04     16.28 o
 -12   5   2    12606.69    12585.77    151.91 o
 -11   5   2      131.34      125.10      6.33 o
 -10   5   2     6231.55     6248.96     62.29 o
  -9   5   2      690.77      727.88     12.45 o
  -8   5   2     4070.11     3939.24     34.61 o
  -7   5   2      228.30      311.16     12.27 o
  -6   5   2     6205.21     6274.61     51.65 o
  -5   5   2     3749.92     3489.84     30.20 o
  -4   5   2    13556.90    13415.54    113.03 o
  -3   5   2       10.91       10.11      2.58 o
  -2   5   2       21.02       38.45      3.59 o
  -1   5   2      442.39      459.22     11.02 o
   0   5   2      173.39      174.36      3.53 o
   1   5   2       47.80       39.25      3.04 o
   2   5   2     3410.21     3719.58     35.79 o
   3   5   2     1149.55     1086.96     11.70 o
   4   5   2     6284.44     6417.50     50.17 o
   5   5   2      731.00      682.26      7.37 o
   6   5   2    12276.73    12367.17     98.85 o
   7   5   2       79.36       87.87      3.43 o
   8   5   2     1177.54     1228.58     12.58 o
   9   5   2       42.48       35.01      3.35 o
  10   5   2     6024.05     5788.21     68.24 o
  11   5   2        1.19        1.85      4.76 o
  12   5   2      912.07      914.29     14.87 o
  13   5   2       91.35       96.19     10.83 o
  14   5   2     1113.99     1022.11     21.34 o
  15   5   2       61.31       60.33     11.62 o
  16   5   2      277.85      313.41     28.77 o
  17   5   2        2.15      -12.15     12.15 o
  18   5   2      294.72      329.20     29.29 o
 -19   6   2       63.15       51.99     16.35 o
 -18   6   2      492.06      510.59     24.90 o
 -17   6   2        5.16       -8.32     14.77 o
 -16   6   2      237.51      267.91     18.72 o
 -15   6   2      652.01      597.09     22.11 o
 -14   6   2     2686.62     2507.62     40.68 o
 -13   6   2     1949.79     1975.61     31.00 o
 -12   6   2      395.06      459.23     13.24 o
 -11   6   2     1165.62     1180.69     22.44 o
 -10   6   2      281.89      252.11      7.92 o
  -9   6   2      954.79      898.29     11.08 o
  -8   6   2     4985.43     5302.94     48.42 o
  -7   6   2     1491.90     1413.36     15.02 o
  -6   6   2      274.18      383.37      8.88 o
  -5   6   2       17.51       44.00      3.95 o
  -4   6   2      413.09      484.08      7.17 o
  -3   6   2     3541.24     3351.88     28.72 o
  -2   6   2     8361.81     9594.55     78.68 o
  -1   6   2       41.15       36.63      3.23 o
   0   6   2     3277.74     3139.88     26.66 o
   1   6   2        7.67       21.73      2.59 o
   2   6   2    17373.46    17448.32    155.42 o
   3   6   2     5075.89     4873.24     43.01 o
   4   6   2     7744.38     8162.57     70.52 o
   5   6   2     3118.37     3007.41     24.67 o
   6   6   2      678.80      705.86     15.17 o
   7   6   2      144.91      125.63      3.66 o
   8   6   2     9933.50    10286.10     84.29 o
   9   6   2      106.86      100.22      4.07 o
  10   6   2     7094.84     7215.20     67.59 o
  11   6   2      125.42      135.67      6.29 o
  12   6   2        8.45       16.52      6.04 o
  13   6   2       69.42       75.13      7.74 o
  14   6   2      288.68      254.37     11.84 o
  15   6   2      861.23      771.34     23.40 o
  16   6   2        6.02       12.22     13.91 o
  17   6   2       50.49       52.30     13.40 o
  18   6   2      528.50      502.43     55.28 o
 -18   7   2      462.46      472.74     24.10 o
 -17   7   2      340.88      336.65     20.37 o
 -16   7   2      650.36      651.26     27.49 o
 -15   7   2      928.48      933.69     27.97 o
 -14   7   2     4874.29     4779.38     72.16 o
 -13   7   2      177.20      171.86     10.13 o
 -12   7   2     1452.29     1509.94     25.53 o
 -11   7   2        1.57        1.44      6.73 o
 -10   7   2     5127.95     5206.20     53.11 o
  -9   7   2     1273.86     1177.70     25.39 o
  -8   7   2     8146.06     7893.95     71.06 o
  -7   7   2     1378.17     1418.69     14.93 o
  -6   7   2    15216.71    14999.10    131.26 o
  -5   7   2       69.03       73.17      3.97 o
  -4   7   2      262.95      341.79      8.70 o
  -3   7   2       37.38       47.37      3.92 o
  -2   7   2       27.61      131.09      4.01 o
  -1   7   2     1790.83     1669.58     14.92 o
   0   7   2     3671.91     3838.66     31.01 o
   1   7   2      727.33      956.60     31.94 o
   2   7   2     1118.39     1098.13     10.95 o
   3   7   2       11.54       18.77      2.82 o
   4   7   2     3505.93     3671.44     33.56 o
   5   7   2        4.56       -0.38      2.59 o
   6   7   2      490.81      564.33     12.88 o
   7   7   2      711.40      755.25     20.28 o
   8   7   2      407.33      449.98      7.24 o
   9   7   2      204.36      218.85      5.54 o
  10   7   2      269.42      314.83      8.54 o
  11   7   2      153.99      153.59      7.31 o
  12   7   2     4594.30     4653.39     60.29 o
  13   7   2        2.17       -5.78      9.00 o
  14   7   2     2600.13     2570.15     47.47 o
  15   7   2        0.96      -10.52     10.52 o
  16   7   2     2529.80     2431.50     50.46 o
  17   7   2       16.13       17.92     14.37 o
  18   7   2      524.72      550.71     55.28 o
 -18   8   2      437.26      446.01     24.07 o
 -17   8   2      455.78      493.24     35.29 o
 -16   8   2      548.91      597.47     26.27 o
 -15   8   2     1623.87     1573.76     61.99 o
 -14   8   2     2630.86     2532.45     42.46 o
 -13   8   2      449.22      430.77     18.74 o
 -12   8   2      299.70      295.93     11.52 o
 -11   8   2       20.17       14.31      7.49 o
 -10   8   2      788.31      771.10     14.26 o
  -9   8   2       89.11       93.39      5.24 o
  -8   8   2      528.56      558.04      9.72 o
  -7   8   2       29.53       25.67      4.09 o
  -6   8   2      365.85      372.18      9.88 o
  -5   8   2      194.41      193.21      5.37 o
  -4   8   2      142.93      163.81      4.74 o
  -3   8   2      728.94      747.97      9.64 o
  -2   8   2     7180.25     7310.79     64.64 o
  -1   8   2     1943.71     1774.70     21.95 o
   0   8   2       54.39      107.98      5.05 o
   1   8   2       93.14       60.61      4.01 o
   2   8   2      283.04      441.60      6.46 o
   3   8   2     1414.64     1465.91     40.50 o
   4   8   2     1034.95     1048.74     12.05 o
   5   8   2      779.98      744.99     11.33 o
   6   8   2      185.48      174.56      4.64 o
   7   8   2     2836.56     2710.21     23.98 o
   8   8   2      555.44      532.30      8.67 o
   9   8   2     1413.28     1483.43     22.72 o
  10   8   2     5654.45     6059.73     73.18 o
  11   8   2       82.02       68.41      7.28 o
  12   8   2      188.95      213.88     13.34 o
  13   8   2        0.38       -8.71      8.71 o
  14   8   2       40.05       44.16     10.41 o
  15   8   2       94.23       71.91     12.57 o
  16   8   2      265.39      278.83     18.34 o
  17   8   2        0.93       -2.39     16.41 o
 -17   9   2      320.68      301.56     19.92 o
 -16   9   2      405.24      422.07     27.93 o
 -15   9   2      582.62      611.24     25.97 o
 -14   9   2      829.02      807.36     24.84 o
 -13   9   2      947.11      892.53     22.09 o
 -12   9   2      513.20      543.23     15.91 o
 -11   9   2       19.56        6.13      8.11 o
 -10   9   2     1293.01     1287.80     19.13 o
  -9   9   2      324.68      315.26      9.15 o
  -8   9   2     6726.35     6788.49     64.29 o
  -7   9   2     1158.81     1101.57     16.13 o
  -6   9   2    12032.32    12638.03    116.94 o
  -5   9   2        5.26       14.88      3.90 o
  -4   9   2     9811.02     9617.09     84.89 o
  -3   9   2       31.38       27.71      3.96 o
  -2   9   2      427.72      463.19      8.24 o
  -1   9   2      664.32      691.56      9.47 o
   0   9   2     4381.98     4685.57     43.86 o
   1   9   2     1831.74     1816.16     16.96 o
   2   9   2       88.46      119.29      4.24 o
   3   9   2       89.16      132.06      6.78 o
   4   9   2      199.92      213.56      5.47 o
   5   9   2        9.93       31.35      3.75 o
   6   9   2     3461.59     3820.30     38.68 o
   7   9   2        3.64        3.79      3.91 o
   8   9   2     3699.46     3638.04     37.06 o
   9   9   2      183.43      260.56     10.04 o
  10   9   2      625.72      695.77     32.75 o
  11   9   2       73.88       71.90      9.72 o
  12   9   2     1570.36     1596.19     44.28 o
  13   9   2        7.52        2.85      9.54 o
  14   9   2     1197.69     1162.02     31.56 o
  15   9   2        3.40      -11.02     13.91 o
  16   9   2     1421.77     1358.83     40.01 o
  17   9   2        0.99      -17.69     17.69 o
 -17  10   2      822.20      854.68     36.41 o
 -16  10   2      498.89      488.99     25.05 o
 -15  10   2      746.12      775.26     28.34 o
 -14  10   2      754.61      731.89     24.42 o
 -13  10   2      853.87      846.28     25.16 o
 -12  10   2      958.43      871.84     23.56 o
 -11  10   2      200.70      187.77     10.21 o
 -10  10   2      267.45      268.98     12.26 o
  -9  10   2        0.60        0.10      5.81 o
  -8  10   2      386.72      457.50     13.32 o
  -7  10   2       28.39       23.48      5.04 o
  -6  10   2       86.35      111.27      5.78 o
  -5  10   2     2858.64     2766.40     28.12 o
  -4  10   2     3206.87     3483.31     34.39 o
  -3  10   2      271.95      307.07      7.38 o
  -2  10   2     3690.80     3857.96     36.94 o
  -1  10   2      273.06      272.26      6.53 o
   0  10   2       41.68       62.65      4.71 o
   1  10   2     3720.67     3438.73     33.06 o
   2  10   2       31.74      144.44      5.67 o
   3  10   2     4146.72     3957.09     38.43 o
   4  10   2     2022.48     1847.80     20.51 o
   5  10   2      486.78      504.72     10.34 o
   6  10   2      828.80      782.53     14.25 o
   7  10   2       88.43      102.64      6.14 o
   8  10   2     1077.23     1062.30     17.04 o
   9  10   2     2824.69     2877.98     52.66 o
  10  10   2      202.69      286.90     13.09 o
  11  10   2     2714.78     2754.48     55.12 o
  12  10   2     1114.53     1072.95     28.96 o
  13  10   2        2.81       -1.10     11.02 o
  14  10   2       52.44       60.58     13.57 o
  15  10   2       60.38       43.45     15.17 o
  16  10   2        4.26        7.99     14.68 o
 -16  11   2      485.03      481.30     30.64 o
 -15  11   2      293.22      270.84     22.02 o
 -14  11   2     1617.86     1591.76     44.36 o
 -13  11   2      487.92      481.59     30.72 o
 -12  11   2      738.07      716.13     32.91 o
 -11  11   2      343.98      311.61     15.47 o
 -10  11   2     2014.58     1989.69     38.15 o
  -9  11   2       37.10       41.01      7.04 o
  -8  11   2     6786.97     6872.80     72.22 o
  -7  11   2      919.07      877.13     14.11 o
  -6  11   2     2646.15     2734.43     29.50 o
  -5  11   2      141.71      184.00      8.89 o
  -4  11   2     1306.83     1482.53     17.28 o
  -3  11   2       52.57       56.25      6.62 o
  -2  11   2     4480.63     4391.81     43.47 o
  -1  11   2      608.51      557.22      9.31 o
   0  11   2     3064.70     3323.28     33.80 o
   1  11   2      402.81      413.25     10.97 o
   2  11   2      747.43      808.97     11.14 o
   3  11   2      479.44      532.96     21.34 o
   4  11   2     2044.17     2210.95     27.40 o
   5  11   2      944.66      866.28     15.86 o
   6  11   2       13.13       16.02      6.14 o
   7  11   2     2041.55     2123.16     33.17 o
   8  11   2     4611.38     4692.43     65.19 o
   9  11   2      866.12      876.76     27.22 o
  10  11   2     2570.31     2534.89     46.02 o
  11  11   2      224.10      229.33     14.66 o
  12  11   2      458.33      476.74     21.51 o
  13  11   2      699.37      690.58     24.35 o
  14  11   2     2403.99     2335.06     52.03 o
  15  11   2      140.86      126.74     17.40 o
  16  11   2      348.40      328.16     22.36 o
 -15  12   2       98.62       87.18     19.64 o
 -14  12   2      348.64      330.17     20.41 o
 -13  12   2        5.10      -12.49     12.49 o
 -12  12   2        3.43        7.08     12.11 o
 -11  12   2      473.45      477.13     20.97 o
 -10  12   2      738.48      761.51     23.91 o
  -9  12   2       19.29       13.25      8.84 o
  -8  12   2     1505.75     1464.21     29.91 o
  -7  12   2      268.57      303.04      9.05 o
  -6  12   2      138.50      127.26      6.61 o
  -5  12   2      259.57      250.22      7.93 o
  -4  12   2      113.86      115.97      5.83 o
  -3  12   2     1507.55     1488.06     18.27 o
  -2  12   2      566.20      606.27     13.46 o
  -1  12   2     2167.75     2135.65     22.87 o
   0  12   2      213.62      190.24      6.43 o
   1  12   2     3532.04     3439.86     34.11 o
   2  12   2      297.76      338.83      7.88 o
   3  12   2     1690.19     1671.34     22.25 o
   4  12   2       29.57       27.53      6.01 o
   5  12   2     1909.44     1883.57     30.71 o
   6  12   2      833.58      864.09     20.53 o
   7  12   2     1184.60     1189.50     22.89 o
   8  12   2     1577.44     1498.95     28.44 o
   9  12   2     1423.64     1429.09     32.83 o
  10  12   2     2640.21     2690.56     47.84 o
  11  12   2       57.63       65.23     12.95 o
  12  12   2      263.32      255.55     17.74 o
  13  12   2      116.90       83.37     15.39 o
  14  12   2      181.54      165.44     16.57 o
  15  12   2       93.91       87.72     17.67 o
 -15  13   2       30.73       44.51     19.21 o
 -14  13   2     1626.51     1680.00     50.64 o
 -13  13   2      141.63      155.70     17.46 o
 -12  13   2      808.28      804.72     29.78 o
 -11  13   2       44.76       14.54     14.25 o
 -10  13   2     1120.38     1207.32     39.72 o
  -9  13   2     1412.37     1417.10     32.11 o
  -8  13   2     3392.40     3410.22     51.00 o
  -7  13   2     1112.16     1137.43     18.80 o
  -6  13   2     2278.13     2328.10     30.30 o
  -5  13   2       29.35       17.43      5.41 o
  -4  13   2      647.33      689.41     17.93 o
  -3  13   2     1279.18     1225.59     15.64 o
  -2  13   2     3985.67     4457.94     43.58 o
  -1  13   2      568.38      574.92     10.48 o
   0  13   2     1549.78     1579.32     19.25 o
   1  13   2       67.06       62.88      7.36 o
   2  13   2      715.59      628.08     13.75 o
   3  13   2     2301.57     2326.20     31.15 o
   4  13   2      140.61      157.51      8.87 o
   5  13   2        3.28       -4.72      8.37 o
   6  13   2        8.94       14.85      8.58 o
   7  13   2      204.83      195.67     13.47 o
   8  13   2     1090.58     1112.13     26.03 o
   9  13   2      830.15      803.28     23.58 o
  10  13   2     1046.03     1089.38     28.78 o
  11  13   2       12.07       -3.21     14.07 o
  12  13   2     1613.61     1524.07     40.01 o
  13  13   2        5.88        1.61     14.54 o
  14  13   2      887.89      929.21     35.18 o
 -14  14   2       21.93       29.51     24.77 o
 -13  14   2        1.82      -10.37     18.33 o
 -12  14   2       10.18       25.92     15.77 o
 -11  14   2       17.01       -3.97     14.70 o
 -10  14   2        5.00        0.19     18.41 o
  -9  14   2        0.28       -4.46     14.05 o
  -8  14   2      290.66      318.51     25.04 o
  -7  14   2      353.25      329.69     16.25 o
  -6  14   2      570.97      581.30     14.44 o
  -5  14   2      917.61      920.75     15.92 o
  -4  14   2        4.33       12.12      6.21 o
  -3  14   2      365.86      407.74     10.81 o
  -2  14   2      223.03      157.55      6.76 o
  -1  14   2      460.65      519.46     13.09 o
   0  14   2      758.31      798.87     15.56 o
   1  14   2     1580.62     1541.45     22.79 o
   2  14   2        5.21       21.62      7.43 o
   3  14   2     3882.16     3624.31     47.24 o
   4  14   2     3448.66     3514.88     51.65 o
   5  14   2      887.47      896.60     22.44 o
   6  14   2     1804.63     1764.02     33.87 o
   7  14   2       88.41       83.57     11.89 o
   8  14   2     2742.98     2861.40     48.89 o
   9  14   2      855.71      844.71     25.96 o
  10  14   2     1692.13     1589.59     36.13 o
  11  14   2      238.80      246.82     18.54 o
  12  14   2      174.70      177.71     19.64 o
  13  14   2       26.47       40.69     17.57 o
 -12  15   2      321.47      334.58     23.99 o
 -11  15   2      242.89      222.93     21.52 o
 -10  15   2      501.61      487.47     29.41 o
  -9  15   2     1052.60     1040.03     37.75 o
  -8  15   2     1229.99     1328.05     36.53 o
  -7  15   2     1163.42     1110.02     29.15 o
  -6  15   2     2555.67     2598.81     45.21 o
  -5  15   2      995.53     1054.65     21.31 o
  -4  15   2     3824.56     4039.06     55.63 o
  -3  15   2      179.19      178.31      9.79 o
  -2  15   2      731.97      738.58     18.93 o
  -1  15   2      393.43      410.68     14.17 o
   0  15   2      183.56      201.60     10.15 o
   1  15   2        3.25       -7.33      7.33 o
   2  15   2       19.04       13.18      7.82 o
   3  15   2       65.08       60.57     10.31 o
   4  15   2       42.42       36.40     10.31 o
   5  15   2       52.80       34.46     12.87 o
   6  15   2        1.96      -11.12     11.12 o
   7  15   2       33.90       24.34     11.75 o
   8  15   2      875.77      860.51     26.87 o
   9  15   2     1301.54     1323.21     32.77 o
  10  15   2     2419.20     2382.53     53.40 o
  11  15   2      148.11      130.76     19.21 o
  12  15   2      709.99      678.86     32.72 o
 -11  16   2        0.29       -0.35     18.15 o
 -10  16   2       17.08       35.47     18.45 o
  -9  16   2        1.00       -1.17     17.19 o
  -8  16   2        1.40       17.32     16.50 o
  -7  16   2      155.46      177.09     15.22 o
  -6  16   2       68.28       67.81     16.35 o
  -5  16   2      303.62      298.21     17.12 o
  -4  16   2      935.17     1032.16     28.09 o
  -3  16   2      416.80      403.29     19.42 o
  -2  16   2      825.49      819.19     22.30 o
  -1  16   2      450.26      424.07     16.80 o
   0  16   2      373.92      366.86     16.08 o
   1  16   2     1024.88     1111.61     26.44 o
   2  16   2     1209.96     1300.23     29.26 o
   3  16   2      688.26      635.92     21.66 o
   4  16   2      627.00      580.38     23.82 o
   5  16   2      618.12      636.57     21.68 o
   6  16   2      199.76      201.91     14.41 o
   7  16   2      708.51      737.06     24.76 o
   8  16   2      431.75      390.23     21.54 o
   9  16   2       16.90       30.79     15.28 o
  10  16   2      900.33      946.08     37.06 o
  11  16   2      102.23       82.93     34.02 o
  -9  17   2     1080.17     1041.04    124.39 o
  -8  17   2      270.50      257.72     55.28 o
  -7  17   2      906.84      964.99     66.98 o
  -6  17   2      284.67      294.56     24.49 o
  -5  17   2      328.27      312.07     22.14 o
  -4  17   2      241.93      248.38     20.63 o
  -3  17   2      428.55      393.50     18.87 o
  -2  17   2      519.06      514.36     22.90 o
  -1  17   2      892.25      993.80     31.41 o
   0  17   2      262.98      248.38     17.04 o
   1  17   2      362.29      391.86     19.58 o
   2  17   2       54.85       42.38     14.40 o
   3  17   2       14.21       -9.05     15.02 o
   4  17   2       59.95       60.22     19.57 o
   5  17   2       10.51       -0.05     13.09 o
   6  17   2      379.99      376.78     26.83 o
   7  17   2       45.49       19.65     15.49 o
   8  17   2        5.59       -3.12     15.73 o
   9  17   2      413.44      406.10     26.70 o
  -7  18   2      136.05      165.01     29.06 o
  -6  18   2      162.44      147.72     22.83 o
  -5  18   2        3.09       -7.63     19.43 o
  -4  18   2      458.65      477.47     27.79 o
  -3  18   2      239.36      231.69     21.59 o
  -2  18   2     1459.67     1617.07     56.00 o
  -1  18   2      823.04      906.40     41.99 o
   0  18   2      557.63      563.49     44.81 o
   1  18   2      211.98      179.68     43.59 o
   2  18   2     1194.98     1267.15     58.47 o
   3  18   2      241.59      250.93     24.49 o
   4  18   2     1340.08     1415.79     45.02 o
   5  18   2       93.16       87.94     16.78 o
   6  18   2      368.26      396.58     34.82 o
   7  18   2      519.02      589.69     32.42 o
  -4  19   2       98.26      127.58     42.53 o
  -3  19   2      458.07      505.49     44.18 o
  -2  19   2      124.31      160.38     31.57 o
  -1  19   2      123.60      162.09     29.62 o
   0  19   2      109.65      122.36     29.06 o
   1  19   2       13.15       -9.19     25.03 o
   2  19   2      396.32      361.46     34.48 o
   3  19   2       58.08       97.42     28.10 o
 -20   1   3      867.99      979.43     33.72 o
 -19   1   3     1663.19     1700.04     43.30 o
 -18   1   3     1381.67     1290.20     47.88 o
 -17   1   3      165.87      151.39     16.14 o
 -16   1   3     2171.87     2309.18     46.95 o
 -15   1   3        3.21       11.20     11.43 o
 -14   1   3       82.42       76.06     10.57 o
 -13   1   3      490.19      534.59     15.14 o
 -12   1   3       10.82       86.28      5.51 o
 -11   1   3    20224.77    20699.28    189.05 o
 -10   1   3      464.20      480.14      8.88 o
  -9   1   3    18945.38    19056.46    162.36 o
  -8   1   3       72.96       56.93      2.89 o
  -7   1   3    19093.83    19582.73    162.16 o
  -6   1   3     1928.63     1837.66     20.98 o
  -5   1   3    12984.13    12651.14    109.51 o
  -4   1   3        3.36       -2.41      2.41 o
  -3   1   3    44841.52    46136.36    408.03 o
  -2   1   3      128.93      126.44      5.95 o
  -1   1   3    56047.89    59950.60    518.53 o
   0   1   3      129.27      104.05      2.52 o
   1   1   3       27.33       26.28      2.44 o
   2   1   3      173.55      152.02     10.70 o
   3   1   3      353.19      354.78      6.95 o
   4   1   3     1997.26     1925.41     22.48 o
   5   1   3      258.64      305.49     10.74 o
   6   1   3       55.65      111.02      8.94 o
   7   1   3      181.58      357.21     10.99 o
   8   1   3     1066.55     1027.35     14.32 o
   9   1   3     2967.59     2906.15     37.74 o
  10   1   3      303.89      296.45      8.14 o
  11   1   3     5813.04     5800.91     65.09 o
  12   1   3       18.51       25.45      7.08 o
  13   1   3     3086.80     2973.17     51.57 o
  14   1   3       75.79       86.23     15.11 o
  15   1   3     4333.91     4650.23    117.27 o
  16   1   3      274.82      261.35     24.77 o
  17   1   3     5124.96     5141.39    130.05 o
  18   1   3       10.48      -11.69     22.55 o
  19   1   3      960.13     1019.57     46.61 o
 -20   2   3      285.50      311.94     24.99 o
 -19   2   3      268.05      240.81     19.05 o
 -18   2   3      364.91      430.46     39.28 o
 -17   2   3        9.04       -8.81     14.77 o
 -16   2   3       10.23       88.00     13.04 o
 -15   2   3        2.15        5.56     11.57 o
 -14   2   3       58.02       46.39     10.21 o
 -13   2   3     2042.83     2006.03     29.13 o
 -12   2   3        0.07       -5.15      5.15 o
 -11   2   3       24.31       39.46      6.69 o
 -10   2   3        1.50       -2.55      3.97 o
  -9   2   3        0.94       33.80      6.36 o
  -8   2   3     3167.13     3169.11     28.69 o
  -7   2   3      115.97      105.52      3.77 o
  -6   2   3     5339.33     5059.16     48.95 o
  -5   2   3    11189.40    11525.68    100.14 o
  -4   2   3      189.81      155.03      4.39 o
  -3   2   3     1682.44     1711.00     18.64 o
  -2   2   3      623.94      580.62      6.93 o
  -1   2   3    24682.25    25446.64    236.55 o
   0   2   3        6.23       -2.00      2.00 o
   1   2   3     6077.83     6663.65     56.91 o
   2   2   3       80.54       81.79      5.24 o
   3   2   3      400.75      469.94      6.70 o
   4   2   3      245.51      271.81      7.00 o
   5   2   3    36111.95    36752.09    357.01 o
   6   2   3      436.09      438.55     14.77 o
   7   2   3    22287.61    23737.13    231.14 o
   8   2   3      204.76      226.48     15.10 o
   9   2   3      278.27      406.92      8.83 o
  10   2   3      522.64      582.81     28.35 o
  11   2   3      333.64      380.11     11.28 o
  12   2   3        0.90       -6.91      6.91 o
  13   2   3        9.11       13.70      8.33 o
  14   2   3      297.53      302.42     30.69 o
  15   2   3      150.76      163.79     21.76 o
  16   2   3      209.43      198.42     24.06 o
  17   2   3        0.08       17.89     21.76 o
  18   2   3      232.80      201.90     26.28 o
  19   2   3      140.56       97.69     26.28 o
 -19   3   3       35.89       34.60     16.25 o
 -18   3   3     1235.82     1285.98     36.67 o
 -17   3   3       87.66       89.13     15.28 o
 -16   3   3      620.76      599.62     22.75 o
 -15   3   3      273.70      277.05     15.74 o
 -14   3   3     2397.52     2420.95     42.96 o
 -13   3   3      193.01      207.33      8.99 o
 -12   3   3      145.40      122.27      6.45 o
 -11   3   3      851.98      867.48     12.78 o
 -10   3   3      169.86      212.72     10.53 o
  -9   3   3    13064.22    13229.75    120.96 o
  -8   3   3     1542.21     1443.18     23.46 o
  -7   3   3    31016.26    31591.91    260.86 o
  -6   3   3      122.15       98.00      5.60 o
  -5   3   3    44818.46    46500.63    406.22 o
  -4   3   3        1.19       21.45      2.71 o
  -3   3   3    11573.88    12654.53    105.60 o
  -2   3   3       88.41       89.20      2.86 o
  -1   3   3    10079.14    10124.09     82.90 o
   0   3   3     1525.10     1416.00     12.87 o
   1   3   3    11839.93    12696.13    115.86 o
   2   3   3      685.21      650.30     13.77 o
   3   3   3      838.68      924.44     11.13 o
   4   3   3      600.23      617.64     11.52 o
   5   3   3     1273.82     1239.47     13.78 o
   6   3   3      417.92      428.83      7.35 o
   7   3   3      831.74     1000.40     11.39 o
   8   3   3        6.72        2.61      3.19 o
   9   3   3     1370.42     1286.84     19.47 o
  10   3   3     1521.27     1490.10     22.67 o
  11   3   3     8008.89     8195.81    101.92 o
  12   3   3      637.05      581.79     16.12 o
  13   3   3     4004.08     3748.98     62.29 o
  14   3   3      362.55      393.84     23.02 o
  15   3   3     1763.19     1737.69     45.39 o
  16   3   3      131.96      128.15     34.02 o
  17   3   3     2113.34     2178.43     66.15 o
  18   3   3       11.21       18.07     22.55 o
  19   3   3      182.68      120.14     27.06 o
 -19   4   3      375.76      456.94     24.97 o
 -18   4   3       72.92       68.06     16.57 o
 -17   4   3      201.11      171.59     17.21 o
 -16   4   3        8.07       -3.78     14.00 o
 -15   4   3     1941.50     1975.89     41.60 o
 -14   4   3      545.48      595.00     17.24 o
 -13   4   3     2214.68     2142.73     33.06 o
 -12   4   3      140.42      143.04      7.11 o
 -11   4   3      398.71      363.09      8.97 o
 -10   4   3     1509.18     1470.98     16.87 o
  -9   4   3     1951.25     1949.29     20.77 o
  -8   4   3      837.29      795.64      9.37 o
  -7   4   3       19.49       36.78      3.12 o
  -6   4   3      502.05      630.93     14.32 o
  -5   4   3       16.10      176.25      9.29 o
  -4   4   3     3873.21     3529.36     31.33 o
  -3   4   3      416.95      430.70      7.22 o
  -2   4   3       63.78       76.74      3.24 o
  -1   4   3       57.08       79.39      4.20 o
   0   4   3      270.79      225.58      4.83 o
   1   4   3      672.00      825.66      9.89 o
   2   4   3       14.62       10.36      2.78 o
   3   4   3    13177.40    13096.64    107.46 o
   4   4   3     3841.83     3767.22     73.76 o
   5   4   3     2208.50     2283.70     22.23 o
   6   4   3       17.33        9.86      2.67 o
   7   4   3     4391.39     4449.33     44.58 o
   8   4   3      744.71      743.83     12.52 o
   9   4   3     5565.92     5812.05     55.76 o
  10   4   3       81.02       84.89      5.72 o
  11   4   3     1570.58     1658.27     25.63 o
  12   4   3     1524.19     1556.14     75.01 o
  13   4   3     4354.57     4314.18     70.63 o
  14   4   3      534.56      518.90     21.22 o
  15   4   3      270.54      186.25     17.57 o
  16   4   3      392.55      379.40     27.78 o
  17   4   3       34.96       55.28     22.55 o
  18   4   3      164.56      144.09     25.43 o
 -19   5   3       28.77       -1.82     16.04 o
 -18   5   3      149.10      150.65     17.98 o
 -17   5   3       26.99       10.66     14.54 o
 -16   5   3      728.74      725.19     27.36 o
 -15   5   3      230.16      212.64     14.58 o
 -14   5   3       33.03       46.51      9.35 o
 -13   5   3     5931.19     5895.32     79.12 o
 -12   5   3       39.33       29.63      7.15 o
 -11   5   3     2682.96     2720.91     30.73 o
 -10   5   3      127.86      132.50      6.26 o
  -9   5   3     1146.51     1029.13     12.36 o
  -8   5   3      987.31      965.79     10.90 o
  -7   5   3     1169.34     1165.57     14.18 o
  -6   5   3     1063.93     1026.32     11.91 o
  -5   5   3    10574.44    11504.36    102.01 o
  -4   5   3     5579.33     5330.91     48.24 o
  -3   5   3    15834.53    15517.40    131.54 o
  -2   5   3      214.81      308.01     13.80 o
  -1   5   3     1242.54     1368.71     12.30 o
   0   5   3      276.20      262.64      5.18 o
   1   5   3      336.11      315.87      6.55 o
   2   5   3      777.91      811.72     11.65 o
   3   5   3     2229.40     2477.62     23.36 o
   4   5   3      180.45      129.64      3.57 o
   5   5   3      617.69      734.60     16.44 o
   6   5   3      486.41      517.09     21.11 o
   7   5   3     6008.70     5997.39     50.85 o
   8   5   3      137.13      144.57      4.23 o
   9   5   3     2253.73     2290.42     26.63 o
  10   5   3      520.11      501.39      8.87 o
  11   5   3      950.89      942.93     15.98 o
  12   5   3      979.59      923.76     22.11 o
  13   5   3      181.33      257.54     12.60 o
  14   5   3      226.01      188.26     13.32 o
  15   5   3     1072.54      965.23     61.66 o
  16   5   3        0.81      -11.58     20.26 o
  17   5   3      417.27      425.52     29.29 o
  18   5   3       21.50       -0.82     23.27 o
 -19   6   3      137.58      173.05     18.81 o
 -18   6   3       21.97       -0.64     15.61 o
 -17   6   3      192.40      189.15     17.52 o
 -16   6   3       40.25       42.56     14.83 o
 -15   6   3      272.95      352.83     19.03 o
 -14   6   3      637.31      681.22     19.00 o
 -13   6   3      890.91      997.35     32.66 o
 -12   6   3       95.60      129.07      8.53 o
 -11   6   3      268.88      255.66      8.52 o
 -10   6   3     1195.33     1163.76     23.10 o
  -9   6   3      762.56      870.60     11.26 o
  -8   6   3       87.24       87.79      5.72 o
  -7   6   3     2552.79     2702.56     26.71 o
  -6   6   3     2262.28     2048.74     20.26 o
  -5   6   3     2100.20     2302.54     22.47 o
  -4   6   3      307.51      357.72     10.08 o
  -3   6   3     8044.40     7984.18     68.73 o
  -2   6   3      151.79      177.06      4.81 o
  -1   6   3     7407.20     7182.10     55.69 o
   0   6   3        4.90        5.58      2.37 o
   1   6   3      226.93      214.84      5.97 o
   2   6   3     3871.79     3408.30     32.13 o
   3   6   3     8308.82     7739.39     68.33 o
   4   6   3        2.18       20.30      3.10 o
   5   6   3     8483.99     8357.95     72.68 o
   6   6   3      348.56      360.93      9.33 o
   7   6   3     8509.17     8565.60     76.50 o
   8   6   3      653.09      685.71     21.80 o
   9   6   3      264.01      216.49      5.91 o
  10   6   3     2667.10     2660.16     31.71 o
  11   6   3     7164.69     7452.76    104.12 o
  12   6   3      551.62      532.49     12.62 o
  13   6   3     2842.51     2763.68     61.02 o
  14   6   3      423.64      407.37     16.07 o
  15   6   3      234.03      203.34     27.64 o
  16   6   3      177.92      173.80     23.27 o
  17   6   3        1.56      -17.01     40.40 o
  18   6   3       75.15       72.29     36.15 o
 -18   7   3      230.03      219.30     19.34 o
 -17   7   3      112.19      103.14     16.45 o
 -16   7   3       42.73       42.86     15.39 o
 -15   7   3      782.99      769.88     54.32 o
 -14   7   3      132.98      107.66     10.76 o
 -13   7   3      501.85      532.11     18.10 o
 -12   7   3        0.55       46.20      8.56 o
 -11   7   3      135.23       87.48      7.46 o
 -10   7   3       93.89       86.99      5.18 o
  -9   7   3     4479.36     4473.83     43.46 o
  -8   7   3        2.23        6.45      3.74 o
  -7   7   3      922.63      851.73     11.36 o
  -6   7   3     4545.89     4366.02     41.46 o
  -5   7   3     1177.02     1292.70     14.61 o
  -4   7   3      748.49      843.47     22.52 o
  -3   7   3      282.57      311.78      6.66 o
  -2   7   3      558.39      451.43      9.08 o
  -1   7   3     6254.49     5886.34     47.10 o
   0   7   3     3319.86     3187.33     26.44 o
   1   7   3    13294.32    14288.05    124.90 o
   2   7   3      467.53      468.92      9.31 o
   3   7   3        3.94        7.11      3.26 o
   4   7   3     1955.86     1874.86     19.43 o
   5   7   3      705.86      906.52     12.63 o
   6   7   3      801.03      864.08     10.80 o
   7   7   3     2948.79     2982.10     27.79 o
   8   7   3       88.45       93.95      4.68 o
   9   7   3     3701.10     3613.37     33.74 o
  10   7   3       17.29       25.61      4.66 o
  11   7   3       48.80       59.53      5.80 o
  12   7   3      549.11      598.84     17.52 o
  13   7   3       22.68       25.56      8.12 o
  14   7   3       83.67       68.01     15.35 o
  15   7   3       47.02       32.71     13.03 o
  16   7   3      168.87      221.13     36.15 o
  17   7   3       48.86       72.29     36.15 o
  18   7   3      130.96      195.62     40.40 o
 -18   8   3        3.85        0.95     16.19 o
 -17   8   3     2439.86     2506.45     56.06 o
 -16   8   3        6.63       10.04     15.39 o
 -15   8   3     3610.86     3562.38     80.10 o
 -14   8   3        1.66       -3.06     10.55 o
 -13   8   3     4017.68     3995.41     57.53 o
 -12   8   3      316.28      333.48     12.57 o
 -11   8   3      208.05      215.89      9.25 o
 -10   8   3       39.37       32.88      5.77 o
  -9   8   3      112.95      148.05      5.81 o
  -8   8   3     1428.86     1382.26     18.08 o
  -7   8   3      455.35      446.85     12.47 o
  -6   8   3      196.47      224.97      7.28 o
  -5   8   3     1065.32     1006.87     12.60 o
  -4   8   3      963.49      919.62     11.61 o
  -3   8   3     2383.17     2373.07     23.58 o
  -2   8   3       74.73       50.81      4.97 o
  -1   8   3     5853.20     5743.22     49.75 o
   0   8   3     1870.87     1799.11     16.87 o
   1   8   3     9687.58     8810.34     82.42 o
   2   8   3      904.62      880.67     11.98 o
   3   8   3    14309.93    15105.12    140.52 o
   4   8   3      885.17      864.37     12.14 o
   5   8   3     3567.73     3428.64     33.30 o
   6   8   3       42.30       33.63      3.89 o
   7   8   3     2785.50     2639.70     26.49 o
   8   8   3      222.65      224.74      5.78 o
   9   8   3    11705.50    12074.07    131.45 o
  10   8   3      686.17      714.51     17.10 o
  11   8   3     1627.50     1592.99     34.37 o
  12   8   3     1099.06     1203.02     43.99 o
  13   8   3      631.86      602.11     19.24 o
  14   8   3      382.56      371.34     17.74 o
  15   8   3       21.81        1.94     16.10 o
  16   8   3       54.83       38.74     15.01 o
  17   8   3       61.17       57.41     36.15 o
 -17   9   3      502.54      605.16     28.40 o
 -16   9   3       68.09       64.78     16.45 o
 -15   9   3      212.77      266.18     18.85 o
 -14   9   3      297.38      285.35     16.10 o
 -13   9   3       63.36      109.83     13.10 o
 -12   9   3      191.43      186.21     10.54 o
 -11   9   3      105.91       98.20      9.37 o
 -10   9   3        2.93        0.55      6.12 o
  -9   9   3      824.47      808.97     13.39 o
  -8   9   3     3063.71     3077.54     31.36 o
  -7   9   3     3765.43     3738.61     36.65 o
  -6   9   3     3327.15     3385.41     47.88 o
  -5   9   3      647.90      665.35     10.50 o
  -4   9   3     4196.23     4081.90     40.61 o
  -3   9   3     3417.89     3538.82     34.07 o
  -2   9   3      985.52      885.87     11.26 o
  -1   9   3      467.34      427.44      7.99 o
   0   9   3      677.08      697.49      8.84 o
   1   9   3      361.15      436.94      8.52 o
   2   9   3      782.41      818.05     11.55 o
   3   9   3       13.79       13.93      3.20 o
   4   9   3      127.65      106.59      4.99 o
   5   9   3       18.62        8.14      4.08 o
   6   9   3      125.30      157.25      5.11 o
   7   9   3      547.35      539.51     11.04 o
   8   9   3     1407.15     1436.54     20.72 o
   9   9   3      927.07      955.05     17.38 o
  10   9   3      560.40      581.76     19.53 o
  11   9   3      150.04      177.75     10.55 o
  12   9   3      526.03      562.41     21.16 o
  13   9   3     1001.87      958.38     31.61 o
  14   9   3      190.66      181.91     13.37 o
  15   9   3      316.60      287.43     25.43 o
  16   9   3        9.65      -16.41     16.41 o
  17   9   3       22.86       44.65     36.15 o
 -17  10   3     2322.39     2502.91     56.50 o
 -16  10   3        6.37        8.43     17.19 o
 -15  10   3     2565.41     2582.11     56.40 o
 -14  10   3      579.47      535.70     22.51 o
 -13  10   3     3652.07     3646.54     64.97 o
 -12  10   3       57.15       34.05     10.82 o
 -11  10   3      866.38      815.75     20.27 o
 -10  10   3       51.24       62.41      7.18 o
  -9  10   3       87.94      116.79      7.83 o
  -8  10   3        7.73        8.60      5.11 o
  -7  10   3      140.42      101.12      5.74 o
  -6  10   3       11.57       10.75      4.56 o
  -5  10   3     4063.71     4227.89     42.33 o
  -4  10   3     1088.07     1066.22     13.96 o
  -3  10   3     3094.16     2994.41     29.58 o
  -2  10   3     1255.52     1219.70     14.92 o
  -1  10   3      408.82      440.88      8.10 o
   0  10   3       98.00      107.33      9.56 o
   1  10   3    12658.37    12641.42    115.25 o
   2  10   3      764.90      816.79     17.28 o
   3  10   3     9487.97     9497.73     94.80 o
   4  10   3        4.91        4.00      4.36 o
   5  10   3     5741.61     5833.27     65.17 o
   6  10   3      497.20      514.01     16.02 o
   7  10   3      402.50      416.57     11.72 o
   8  10   3      717.71      731.30     29.17 o
   9  10   3     3803.27     4015.17     60.31 o
  10  10   3       75.66      100.50     10.41 o
  11  10   3     6513.79     6303.11    113.57 o
  12  10   3       37.03       34.56     11.89 o
  13  10   3      137.18      130.26     13.15 o
  14  10   3        1.84      -11.64     11.64 o
  15  10   3      126.17      136.93     14.89 o
  16  10   3      397.71      442.35     29.62 o
 -16  11   3      128.71      125.74     18.07 o
 -15  11   3      395.57      440.16     37.14 o
 -14  11   3      500.95      463.57     21.23 o
 -13  11   3      143.02      147.12     14.62 o
 -12  11   3      719.60      772.00     24.39 o
 -11  11   3       23.85       42.38     12.96 o
 -10  11   3      158.04      154.45     10.09 o
  -9  11   3        2.34       13.78      7.05 o
  -8  11   3     3523.15     3436.24     47.60 o
  -7  11   3      307.10      354.44      9.41 o
  -6  11   3      549.07      505.65     10.49 o
  -5  11   3      230.16      239.61      7.09 o
  -4  11   3     1293.86     1322.85     16.43 o
  -3  11   3        0.04        1.59      4.51 o
  -2  11   3     1413.92     1351.32     15.68 o
  -1  11   3       25.28       34.62      6.21 o
   0  11   3     2370.65     2233.22     23.32 o
   1  11   3      421.20      404.18      7.90 o
   2  11   3     1196.43     1277.39     21.37 o
   3  11   3        7.54        0.46      5.74 o
   4  11   3        0.31       -6.01      6.01 o
   5  11   3       68.25       72.03      7.12 o
   6  11   3      100.26       88.78      7.96 o
   7  11   3     1263.52     1264.94     35.95 o
   8  11   3       46.82       54.03      9.05 o
   9  11   3      223.88      254.29     14.26 o
  10  11   3     1109.47     1190.91     26.95 o
  11  11   3      228.10      238.94     14.93 o
  12  11   3      190.10      178.94     13.75 o
  13  11   3      736.01      703.52     25.97 o
  14  11   3      498.86      557.35     24.13 o
  15  11   3     1362.58     1325.22     39.86 o
 -15  12   3      728.79      767.99     57.54 o
 -14  12   3      162.40      169.92     15.73 o
 -13  12   3      661.23      653.28     24.05 o
 -12  12   3      880.02      892.85     26.54 o
 -11  12   3     1944.65     2001.01     41.03 o
 -10  12   3       56.68       55.63     12.27 o
  -9  12   3      501.97      484.57     16.10 o
  -8  12   3        9.61       19.74      6.23 o
  -7  12   3     1969.41     1976.05     25.75 o
  -6  12   3       42.38       47.03      5.48 o
  -5  12   3      135.55      125.36      6.32 o
  -4  12   3      218.41      226.82      7.22 o
  -3  12   3     2196.72     2356.41     25.11 o
  -2  12   3      104.81       87.64      7.19 o
  -1  12   3     5133.92     5280.53     50.70 o
   0  12   3      130.18      120.45      5.23 o
   1  12   3     4441.39     4404.00     44.46 o
   2  12   3        1.56       -6.32      6.32 o
   3  12   3     3273.89     3327.86     41.28 o
   4  12   3       11.47       -7.05      7.05 o
   5  12   3     4772.08     4766.37     62.62 o
   6  12   3      728.29      742.53     18.13 o
   7  12   3     5471.27     5490.07     91.61 o
   8  12   3      336.80      328.97     15.01 o
   9  12   3     5812.63     5516.84    108.81 o
  10  12   3     1033.00     1010.61     25.68 o
  11  12   3      678.83      739.05     25.16 o
  12  12   3        3.79      -11.86     11.86 o
  13  12   3     1225.13     1115.46     32.36 o
  14  12   3        3.37       -1.04     13.51 o
  15  12   3      222.57      215.18     18.34 o
 -14  13   3     1240.83     1295.82     38.67 o
 -13  13   3      166.85      178.37     17.69 o
 -12  13   3      403.45      368.54     18.00 o
 -11  13   3      122.79      147.98     14.24 o
 -10  13   3     1143.30     1152.09     31.01 o
  -9  13   3      944.12      964.83     26.39 o
  -8  13   3     2417.62     2343.30     35.07 o
  -7  13   3     1761.65     1656.89     23.92 o
  -6  13   3     2334.19     2336.00     27.81 o
  -5  13   3      240.12      272.35      8.63 o
  -4  13   3      160.61      124.52      6.22 o
  -3  13   3      519.90      509.27     10.56 o
  -2  13   3     1584.54     1620.74     18.98 o
  -1  13   3       63.77      100.01      5.55 o
   0  13   3     4309.42     4223.24     49.90 o
   1  13   3      254.83      268.08     11.81 o
   2  13   3      208.57      242.57      9.37 o
   3  13   3       14.24       29.58      7.61 o
   4  13   3      711.99      649.09     17.23 o
   5  13   3     1124.15     1110.90     22.45 o
   6  13   3      345.16      308.83     13.31 o
   7  13   3      298.46      279.68     14.67 o
   8  13   3       23.46       24.99      9.83 o
   9  13   3        1.92       58.44     11.75 o
  10  13   3      100.17      106.48     13.45 o
  11  13   3     1051.23     1039.01     31.82 o
  12  13   3      731.95      682.87     26.80 o
  13  13   3       29.56       41.80     14.97 o
  14  13   3      675.18      686.57     36.14 o
 -13  14   3      311.52      280.90     23.44 o
 -12  14   3      137.76      115.97     17.42 o
 -11  14   3      477.71      452.12     24.32 o
 -10  14   3      831.62      850.21     30.72 o
  -9  14   3     1286.44     1236.95     30.56 o
  -8  14   3      452.00      434.64     17.12 o
  -7  14   3        2.48       -7.06      8.47 o
  -6  14   3       92.98       85.54      8.97 o
  -5  14   3       66.61       51.76      7.46 o
  -4  14   3       19.30       14.50      7.09 o
  -3  14   3       59.91       50.38      7.19 o
  -2  14   3      710.83      689.44     14.80 o
  -1  14   3      149.98      151.21      8.25 o
   0  14   3      771.41      798.97     15.59 o
   1  14   3     2714.37     2949.47     38.72 o
   2  14   3     1083.00     1041.22     19.50 o
   3  14   3     5116.29     4964.95     69.38 o
   4  14   3      389.98      389.28     14.49 o
   5  14   3     3289.43     3182.78     51.15 o
   6  14   3      314.40      268.82     14.84 o
   7  14   3     1739.79     1739.15     42.32 o
   8  14   3     1356.48     1304.42     38.99 o
   9  14   3      873.76      851.66     25.98 o
  10  14   3      798.00      796.14     25.79 o
  11  14   3       58.95       58.98     15.28 o
  12  14   3      178.87      163.05     19.57 o
  13  14   3       91.17       91.26     17.90 o
 -12  15   3      528.08      514.95     29.64 o
 -11  15   3      102.87      112.32     19.70 o
 -10  15   3      931.88      947.84     36.93 o
  -9  15   3      841.98      851.48     30.72 o
  -8  15   3      946.14      981.96     43.58 o
  -7  15   3     1109.06     1193.14     24.57 o
  -6  15   3      721.76      698.20     18.15 o
  -5  15   3      112.74       98.12     10.77 o
  -4  15   3     1055.18     1019.16     23.28 o
  -3  15   3     1168.76     1196.41     25.51 o
  -2  15   3      858.48      942.27     20.81 o
  -1  15   3      230.75      251.74     10.91 o
   0  15   3       45.74       37.96      8.16 o
   1  15   3       38.13       51.95      8.83 o
   2  15   3       59.94       85.88     10.74 o
   3  15   3      567.10      566.52     20.28 o
   4  15   3      245.19      258.32     14.55 o
   5  15   3      169.85      154.06     13.35 o
   6  15   3      253.65      257.72     16.25 o
   7  15   3      116.20      109.23     12.62 o
   8  15   3       74.62       66.37     14.72 o
   9  15   3      301.66      339.58     21.18 o
  10  15   3      700.46      647.25     27.36 o
  11  15   3       68.70      101.57     19.16 o
  12  15   3      912.61      882.06     49.97 o
 -11  16   3        9.32      -11.83     18.45 o
 -10  16   3      158.73      162.56     21.28 o
  -9  16   3      293.76      274.17     30.07 o
  -8  16   3      376.36      370.84     32.30 o
  -7  16   3      710.35      689.40     33.12 o
  -6  16   3       15.39       -0.25     14.16 o
  -5  16   3       43.17       50.73     12.41 o
  -4  16   3      117.53      107.34     11.82 o
  -3  16   3       59.54       51.79     11.51 o
  -2  16   3      508.37      499.76     18.24 o
  -1  16   3      134.42      138.70     12.48 o
   0  16   3      445.67      444.17     17.98 o
   1  16   3      796.43      800.11     23.24 o
   2  16   3     1091.26     1184.78     28.29 o
   3  16   3      668.93      704.30     22.56 o
   4  16   3      746.18      685.85     22.60 o
   5  16   3      772.78      819.24     26.95 o
   6  16   3      407.12      373.45     18.43 o
   7  16   3     1027.05     1052.65     32.50 o
   8  16   3       44.29       29.08     15.28 o
   9  16   3        7.23       -4.39     14.97 o
  10  16   3      238.64      226.00     26.70 o
  -9  17   3      492.83      511.61     42.83 o
  -8  17   3      320.38      303.19     48.90 o
  -7  17   3      798.22      810.54     48.85 o
  -6  17   3      119.16       84.23     20.37 o
  -5  17   3      410.29      412.90     24.99 o
  -4  17   3        5.13       -0.59     14.68 o
  -3  17   3      132.01      182.27     19.56 o
  -2  17   3        9.39       12.15     14.55 o
  -1  17   3     1053.94     1085.33     28.48 o
   0  17   3      198.89      185.31     16.51 o
   1  17   3      605.88      676.53     25.68 o
   2  17   3       11.12       14.83     14.07 o
   3  17   3      207.39      221.14     16.79 o
   4  17   3      198.02      241.50     17.03 o
   5  17   3       58.56       55.26     16.35 o
   6  17   3       11.91       13.04     13.61 o
   7  17   3       40.98       20.19     15.73 o
   8  17   3      166.70      165.07     17.94 o
  -7  18   3       60.33       77.52     40.40 o
  -6  18   3      198.01      184.41     23.59 o
  -5  18   3      100.99       88.72     19.44 o
  -4  18   3      294.74      304.88     26.78 o
  -3  18   3       73.95       82.94     22.20 o
  -2  18   3     1366.36     1453.48     63.78 o
  -1  18   3      721.15      689.24     46.32 o
   0  18   3      633.51      626.53     44.81 o
   1  18   3        4.17       -5.41     24.50 o
   2  18   3      677.48      678.93     38.44 o
   3  18   3      451.31      455.82     41.41 o
   4  18   3     1891.31     1951.18    104.19 o
   5  18   3        1.75       41.36     15.68 o
   6  18   3     1400.68     1443.69     72.18 o
  -3  19   3      335.94      331.70     53.16 o
  -2  19   3       37.32       57.07     34.02 o
  -1  19   3      186.99      228.76     32.09 o
   0  19   3        2.77       30.95     26.57 o
   1  19   3      223.84      212.11     31.15 o
   2  19   3        7.19        9.32     25.03 o
   3  19   3        6.20        0.00     31.89 o
 -20   0   4     3297.32     3326.29    137.15 o
 -19   0   4     1400.33     1323.62     54.13 o
 -18   0   4     2111.60     2239.66     91.43 o
 -17   0   4       33.05       14.50     39.34 o
 -16   0   4     3216.16     3127.40    125.21 o
 -15   0   4        0.98       -0.86     16.16 o
 -14   0   4      827.34      955.75     47.36 o
 -13   0   4      264.86      223.68     12.95 o
 -12   0   4       21.58       39.55      5.33 o
 -11   0   4     5192.18     5136.40     71.89 o
 -10   0   4    12361.94    13406.27    165.86 o
  -9   0   4     3569.27     3404.70     44.09 o
  -8   0   4     8071.10     8115.25     98.86 o
  -7   0   4     1983.57     1854.36     25.16 o
  -6   0   4      896.60      719.43     13.80 o
  -5   0   4     1040.79     1098.23     17.26 o
  -4   0   4     2873.78     3765.03     46.61 o
  -3   0   4      352.61      291.48      7.89 o
  -2   0   4    10422.78    10869.17    157.23 o
  -1   0   4      851.25      922.95     13.09 o
   0   0   4    16858.85    17504.71    247.20 o
   1   0   4      921.89      946.87     14.75 o
   2   0   4    16959.28    16285.39    277.33 o
   3   0   4     2989.29     2588.03     41.94 o
   4   0   4     2900.31     2655.70     43.48 o
   5   0   4     2919.22     2615.81     48.36 o
   6   0   4    42635.45    44384.57    675.99 o
   7   0   4     1809.75     1787.93     30.94 o
   8   0   4    10335.73    10222.20    177.11 o
   9   0   4      116.55      109.83      8.87 o
  10   0   4     7913.60     7776.27    122.06 o
  11   0   4      977.35      949.86     20.42 o
  12   0   4     1742.89     1847.03     38.40 o
  13   0   4      382.75      390.36     22.10 o
  14   0   4     2227.78     1945.09     59.26 o
  15   0   4      582.85      614.50     46.78 o
  16   0   4       43.77       61.66     29.77 o
  17   0   4      253.20      242.40     36.15 o
  18   0   4       16.24        2.13     31.89 o
  19   0   4      701.61      648.52     57.41 o
 -20   1   4        0.03        5.48     18.41 o
 -19   1   4       67.59       75.86     16.91 o
 -18   1   4       10.18       12.19     15.84 o
 -17   1   4        5.91      -14.20     14.20 o
 -16   1   4      186.90      192.44     19.33 o
 -15   1   4       69.09       57.09     12.66 o
 -14   1   4       96.72       82.67     15.02 o
 -13   1   4      341.67      270.10      9.77 o
 -12   1   4      215.87      221.60      7.57 o
 -11   1   4        0.29       50.55      4.86 o
 -10   1   4     7058.47     7295.35     66.73 o
  -9   1   4       52.46       76.03      3.70 o
  -8   1   4     3449.13     3981.37     37.96 o
  -7   1   4      168.60      225.96      7.91 o
  -6   1   4     6025.54     5620.68     51.69 o
  -5   1   4     4798.22     4432.23     46.47 o
  -4   1   4    10825.56    11898.74    106.34 o
  -3   1   4        0.43       -2.45      2.45 o
  -2   1   4     2868.75     3613.37     33.98 o
  -1   1   4     2768.20     2704.87     26.99 o
   0   1   4    28969.36    31979.34    307.06 o
   1   1   4       68.06       83.29      3.22 o
   2   1   4       10.55        5.49      3.06 o
   3   1   4       39.59       41.47      3.59 o
   4   1   4        7.12        3.39      3.53 o
   5   1   4     1366.90     1218.84     15.85 o
   6   1   4      273.22      284.17     11.53 o
   7   1   4      725.22      625.35      9.51 o
   8   1   4     2595.33     2959.73     34.56 o
   9   1   4      132.42      131.42      5.47 o
  10   1   4        1.51       43.68      5.59 o
  11   1   4        6.12       10.37      4.84 o
  12   1   4        1.29       13.84      7.15 o
  13   1   4       15.16       21.69     10.46 o
  14   1   4        6.11       24.20     14.29 o
  15   1   4       43.62      126.34     22.33 o
  16   1   4      265.49      261.83     34.02 o
  17   1   4       36.55       84.71     23.27 o
  18   1   4      100.87       78.67     24.06 o
  19   1   4       16.76       21.52     26.58 o
 -19   2   4       44.68       76.88     17.42 o
 -18   2   4     2186.13     2022.58     48.22 o
 -17   2   4       29.80       22.73     14.54 o
 -16   2   4     2806.95     2914.19     61.22 o
 -15   2   4      279.62      270.56     16.80 o
 -14   2   4    11017.70    11432.83    308.53 o
 -13   2   4       31.35       57.90      7.80 o
 -12   2   4      956.35      976.11     14.22 o
 -11   2   4      220.46      175.22      6.26 o
 -10   2   4      284.63      238.65      8.59 o
  -9   2   4     2890.30     2809.87     39.31 o
  -8   2   4        8.58       74.22      3.94 o
  -7   2   4     3507.21     3560.65     34.09 o
  -6   2   4     2044.65     2481.58     24.60 o
  -5   2   4     3605.55     3531.07     33.84 o
  -4   2   4      211.63      268.57      9.89 o
  -3   2   4     1090.68     1051.85     16.17 o
  -2   2   4      105.76       66.06      2.96 o
  -1   2   4      120.46       86.49      3.07 o
   0   2   4    18011.65    19046.65    162.51 o
   1   2   4        9.36       15.29      2.16 o
   2   2   4     3584.22     3991.67     42.36 o
   3   2   4      371.54      293.84      5.76 o
   4   2   4    20334.59    18792.71    192.18 o
   5   2   4      791.70      851.96     33.83 o
   6   2   4     4784.17     4142.75     46.16 o
   7   2   4      354.42      374.42      9.10 o
   8   2   4    19160.16    19592.86    201.13 o
   9   2   4       45.52       26.28      6.75 o
  10   2   4     3052.45     2994.50     35.31 o
  11   2   4      198.42      193.68      7.08 o
  12   2   4     4441.80     4836.57     62.06 o
  13   2   4      572.86      574.65     16.81 o
  14   2   4     1893.31     1892.42     54.12 o
  15   2   4       67.80       57.41     19.55 o
  16   2   4      358.57      306.20     25.56 o
  17   2   4      441.61      447.07     32.09 o
  18   2   4      595.32      517.72     36.81 o
 -19   3   4      123.44      135.03     18.19 o
 -18   3   4      100.51       95.99     17.11 o
 -17   3   4       29.00       32.28     15.28 o
 -16   3   4      696.19      656.24     26.58 o
 -15   3   4      137.39      118.46     13.36 o
 -14   3   4      756.20      828.85     51.67 o
 -13   3   4       68.78       52.61      8.26 o
 -12   3   4     1207.86     1384.51     19.48 o
 -11   3   4       95.13      118.02      5.94 o
 -10   3   4     7940.68     8179.60     72.00 o
  -9   3   4      690.46      674.42     12.85 o
  -8   3   4     9492.70     9406.46     83.39 o
  -7   3   4       21.08       13.80      3.10 o
  -6   3   4    25479.89    27726.55    252.54 o
  -5   3   4    12682.12    12606.18    111.59 o
  -4   3   4     7604.71     6939.69     61.80 o
  -3   3   4     4680.86     4561.55     48.02 o
  -2   3   4    13698.76    15217.65    124.17 o
  -1   3   4      291.33      279.80      5.18 o
   0   3   4      463.93      559.49      6.67 o
   1   3   4      141.06      146.27      3.36 o
   2   3   4      524.30      575.11     10.96 o
   3   3   4     2228.68     2110.62     22.00 o
   4   3   4      459.98      411.87     10.70 o
   5   3   4       19.08       22.52      3.28 o
   6   3   4     1617.50     1484.03     18.70 o
   7   3   4      531.44      473.31     13.53 o
   8   3   4       30.86       52.03      6.18 o
   9   3   4        1.60       21.84      4.09 o
  10   3   4      504.60      540.20     21.55 o
  11   3   4       89.69      100.16      6.79 o
  12   3   4      169.03      149.59      9.61 o
  13   3   4        1.18       22.96     11.53 o
  14   3   4     2505.95     2186.32     45.39 o
  15   3   4       31.81       33.79     15.52 o
  16   3   4      138.53      159.32     23.27 o
  17   3   4       22.81       30.83     39.34 o
  18   3   4      499.95      496.60     36.08 o
 -19   4   4       45.56       40.17     16.91 o
 -18   4   4     1379.36     1437.38     39.29 o
 -17   4   4        2.62       -1.50     15.02 o
 -16   4   4     2777.95     2834.74     59.94 o
 -15   4   4      291.85      310.78     28.69 o
 -14   4   4     1071.12     1137.47     25.74 o
 -13   4   4     1355.68     1398.19     28.33 o
 -12   4   4     7357.02     7486.80     80.70 o
 -11   4   4      174.50      165.55      6.47 o
 -10   4   4      961.17      929.99     11.48 o
  -9   4   4       22.24       17.85      3.42 o
  -8   4   4     1936.71     1890.63     19.06 o
  -7   4   4     1516.09     1381.96     14.84 o
  -6   4   4     6361.06     7039.54     63.44 o
  -5   4   4     4342.78     4423.89     47.91 o
  -4   4   4      655.40      600.05      8.33 o
  -3   4   4      103.60       90.50      4.28 o
  -2   4   4     5190.70     5291.85     43.96 o
  -1   4   4        1.21        0.62      2.24 o
   0   4   4     2014.91     2388.09     22.07 o
   1   4   4      454.43      388.79      6.23 o
   2   4   4    13309.58    12392.48    117.69 o
   3   4   4      932.29      894.64     12.44 o
   4   4   4     8275.58     9097.08     90.71 o
   5   4   4      712.53      665.01      8.72 o
   6   4   4    17906.51    17336.62    170.23 o
   7   4   4      677.17      723.69     21.66 o
   8   4   4     4095.62     3861.36     39.72 o
   9   4   4       54.27       82.93      6.48 o
  10   4   4     4377.18     4436.40     50.24 o
  11   4   4      136.04      130.98      7.68 o
  12   4   4     2541.13     2478.82     48.34 o
  13   4   4       49.31       49.47      9.75 o
  14   4   4     2766.45     2972.76     57.86 o
  15   4   4      266.75      307.13     47.84 o
  16   4   4      112.60      121.73     22.40 o
  17   4   4       50.48       64.89     23.27 o
  18   4   4       61.80       48.15     23.39 o
 -19   5   4       54.73       69.16     17.74 o
 -18   5   4       60.07       57.50     16.96 o
 -17   5   4       73.32       81.34     16.35 o
 -16   5   4        1.18       21.88     15.13 o
 -15   5   4      675.17      766.05     27.33 o
 -14   5   4      343.88      386.12     16.55 o
 -13   5   4      568.42      650.75     29.04 o
 -12   5   4     1716.60     1678.87     36.06 o
 -11   5   4      365.70      324.03      9.40 o
 -10   5   4     7142.55     7077.76     64.86 o
  -9   5   4     1516.13     1441.49     16.07 o
  -8   5   4     1561.99     1429.66     15.72 o
  -7   5   4     3790.13     3501.86     33.06 o
  -6   5   4     7618.38     7618.83     68.66 o
  -5   5   4     1281.66     1146.85     12.84 o
  -4   5   4    17163.48    18401.05    156.02 o
  -3   5   4      752.91      702.79      8.66 o
  -2   5   4    13070.20    12881.45    101.52 o
  -1   5   4     1267.29     1145.62     10.98 o
   0   5   4     7413.99     7344.56     68.87 o
   1   5   4      147.97      175.43      7.24 o
   2   5   4     4921.29     5343.94     50.09 o
   3   5   4      249.32      209.33      5.45 o
   4   5   4      272.78      264.95      6.17 o
   5   5   4     3374.89     3249.36     34.59 o
   6   5   4      285.82      494.49     12.40 o
   7   5   4       32.81       28.84      3.74 o
   8   5   4      893.75      893.77     13.55 o
   9   5   4      142.92      142.89      7.45 o
  10   5   4      334.86      389.55      9.73 o
  11   5   4        9.38        5.82      6.21 o
  12   5   4     2889.01     2866.34     49.18 o
  13   5   4      552.43      527.20     18.19 o
  14   5   4      168.64      155.23     20.89 o
  15   5   4        9.94        4.17     24.45 o
  16   5   4      375.52      353.21     26.94 o
  17   5   4        0.12      -20.89     20.89 o
  18   5   4      313.13      321.07     42.53 o
 -19   6   4       89.97       59.69     17.74 o
 -18   6   4       63.77       69.15     18.43 o
 -17   6   4      290.93      295.56     19.95 o
 -16   6   4       24.88       25.77     15.13 o
 -15   6   4      474.41      431.56     22.02 o
 -14   6   4     1690.24     1770.99     47.51 o
 -13   6   4      864.72      841.24     20.59 o
 -12   6   4     5993.30     5831.13     69.94 o
 -11   6   4      228.41      247.12     13.71 o
 -10   6   4     2127.71     2174.81     23.97 o
  -9   6   4     1117.33     1092.38     13.39 o
  -8   6   4     2482.54     2532.80     25.71 o
  -7   6   4        5.19        5.49      3.69 o
  -6   6   4     2428.17     2467.36     25.60 o
  -5   6   4      313.70      345.64      7.38 o
  -4   6   4    13441.96    13918.49    123.18 o
  -3   6   4     1443.80     1296.42     13.53 o
  -2   6   4     1248.79     1264.49     12.48 o
  -1   6   4        3.25        0.17      2.36 o
   0   6   4     2519.67     2428.17     23.01 o
   1   6   4      627.37      552.51     10.50 o
   2   6   4      225.30      268.35      6.34 o
   3   6   4      726.88      742.62     12.40 o
   4   6   4    12466.70    12176.11    114.71 o
   5   6   4      217.73      221.30      5.62 o
   6   6   4     1141.28     1142.34     15.01 o
   7   6   4     1964.95     1868.11     19.19 o
   8   6   4     6057.12     6056.81     79.69 o
   9   6   4      507.55      504.51     14.35 o
  10   6   4     7173.45     7308.48     77.76 o
  11   6   4      491.85      514.86     26.68 o
  12   6   4     5701.09     5472.78     97.34 o
  13   6   4        0.01       10.70     13.39 o
  14   6   4      387.94      322.77     36.15 o
  15   6   4      122.36       85.49     20.89 o
  16   6   4      248.77      204.43     23.92 o
  17   6   4      325.61      280.67     40.40 o
  18   6   4      627.08      605.99     57.41 o
 -18   7   4        1.87       -6.18     16.19 o
 -17   7   4      360.73      390.00     22.22 o
 -16   7   4      327.85      295.95     19.65 o
 -15   7   4     1457.93     1417.08     37.55 o
 -14   7   4      290.92      296.78     15.89 o
 -13   7   4     3379.24     3272.99     69.56 o
 -12   7   4     3177.85     3202.77     44.02 o
 -11   7   4      527.54      548.54     11.99 o
 -10   7   4      489.08      465.23      9.24 o
  -9   7   4       29.94       32.68      4.33 o
  -8   7   4     2687.08     2513.39     25.75 o
  -7   7   4      167.82      142.00      6.42 o
  -6   7   4    11939.74    11834.99    109.37 o
  -5   7   4      679.07      674.05     10.04 o
  -4   7   4    25942.66    25712.86    234.41 o
  -3   7   4      429.53      434.92      9.03 o
  -2   7   4     1512.68     1321.81     13.75 o
  -1   7   4      176.15      167.55      4.35 o
   0   7   4    11370.55    11387.22    103.64 o
   1   7   4      403.68      385.28     10.35 o
   2   7   4    13577.22    14187.17    137.76 o
   3   7   4      361.65      394.15     12.45 o
   4   7   4     2834.75     2909.16     28.32 o
   5   7   4        6.64       30.74      3.70 o
   6   7   4     6384.42     6899.39     62.68 o
   7   7   4       17.23       10.29      3.82 o
   8   7   4      557.53      631.14     18.70 o
   9   7   4      166.66      183.20      6.43 o
  10   7   4       49.82       56.68      5.03 o
  11   7   4      683.94      695.49     27.42 o
  12   7   4     2044.19     2160.13     63.98 o
  13   7   4       13.23        4.62     13.88 o
  14   7   4      758.33      695.79     28.57 o
  15   7   4       45.53       31.89     31.89 o
  16   7   4      745.35      712.31     55.28 o
  17   7   4        0.17      -31.89     31.89 o
 -18   8   4      127.90      144.56     18.85 o
 -17   8   4      128.91      183.85     19.33 o
 -16   8   4       63.53       63.03     18.11 o
 -15   8   4     1196.51     1190.85     48.53 o
 -14   8   4      648.85      680.36     23.48 o
 -13   8   4     1799.25     1822.60     58.14 o
 -12   8   4     4114.58     3994.55     56.04 o
 -11   8   4       79.01       56.00      7.43 o
 -10   8   4     1823.40     1823.31     22.24 o
  -9   8   4       67.33       69.73      6.27 o
  -8   8   4       68.65       76.27      5.93 o
  -7   8   4      540.84      496.21      9.22 o
  -6   8   4       31.12       37.49      4.21 o
  -5   8   4       62.45       85.79      7.06 o
  -4   8   4      611.93      762.75     11.75 o
  -3   8   4      211.68      209.37      5.88 o
  -2   8   4       12.02        3.37      3.44 o
  -1   8   4       12.98       14.93      2.98 o
   0   8   4      565.43      465.46      8.61 o
   1   8   4      163.25      109.00      4.96 o
   2   8   4     5206.85     5359.55     51.82 o
   3   8   4     2769.28     2726.46     28.90 o
   4   8   4      354.42      403.37      8.54 o
   5   8   4     2959.19     2931.71     28.84 o
   6   8   4     1087.04     1106.81     14.02 o
   7   8   4       34.15       51.89      4.59 o
   8   8   4      181.62      232.97      6.87 o
   9   8   4     1214.47     1192.31     19.07 o
  10   8   4     1654.39     1612.28     37.00 o
  11   8   4      859.57      892.87     22.82 o
  12   8   4       17.71       37.11     12.32 o
  13   8   4      111.88      109.31     24.35 o
  14   8   4       21.90       13.35     11.80 o
  15   8   4       49.90       25.52     31.89 o
  16   8   4      207.30      182.86     38.27 o
  17   8   4       48.76       -8.51     34.02 o
 -17   9   4     1347.53     1392.33     39.69 o
 -16   9   4       73.43       81.21     17.52 o
 -15   9   4     2290.27     2206.12     50.95 o
 -14   9   4      651.81      706.85     24.57 o
 -13   9   4     1981.11     1908.59     36.09 o
 -12   9   4        6.00       18.56      8.98 o
 -11   9   4      191.60      163.60      9.81 o
 -10   9   4       45.43       37.33      6.23 o
  -9   9   4      373.11      397.40      9.28 o
  -8   9   4      370.28      348.66      8.50 o
  -7   9   4       17.68       16.96      4.44 o
  -6   9   4    10053.38    10351.73     98.93 o
  -5   9   4      545.90      565.22     11.32 o
  -4   9   4    15647.50    15868.92    149.29 o
  -3   9   4        1.94        6.51      4.22 o
  -2   9   4    19406.76    18642.69    177.17 o
  -1   9   4      828.98      892.13     10.72 o
   0   9   4    14963.26    15430.74    139.74 o
   1   9   4      199.68      178.26      7.24 o
   2   9   4     2560.07     2553.66     28.96 o
   3   9   4       29.13       25.63      4.57 o
   4   9   4      663.51      612.37     10.28 o
   5   9   4       44.62       35.34      4.63 o
   6   9   4     1451.83     1558.02     20.20 o
   7   9   4     1611.00     1709.67     34.57 o
   8   9   4       56.74       67.11      6.95 o
   9   9   4      161.55      154.22      8.72 o
  10   9   4     2908.29     2883.11     56.97 o
  11   9   4      212.43      251.00     12.29 o
  12   9   4     4768.26     4629.15    117.54 o
  13   9   4       10.81        4.09     13.39 o
  14   9   4     1970.00     1844.58     48.62 o
  15   9   4       72.80       38.27     31.89 o
  16   9   4       84.09      121.20     36.15 o
 -17  10   4      673.49      711.72     30.74 o
 -16  10   4      293.69      325.25     20.71 o
 -15  10   4      292.11      317.35     20.20 o
 -14  10   4       17.82        0.03     12.91 o
 -13  10   4       62.48       78.70     13.40 o
 -12  10   4       71.56       45.31     11.18 o
 -11  10   4     2737.73     2593.40     56.62 o
 -10  10   4      156.87      156.55      8.08 o
  -9  10   4      341.96      349.26      9.73 o
  -8  10   4       35.91       33.62      5.22 o
  -7  10   4      292.19      294.44      8.02 o
  -6  10   4     4108.22     4117.21     41.68 o
  -5  10   4     1667.75     1684.13     19.52 o
  -4  10   4     1847.95     1947.96     26.62 o
  -3  10   4     1780.97     1845.86     20.51 o
  -2  10   4        2.61       12.35      4.05 o
  -1  10   4       33.23       38.35      4.59 o
   0  10   4      347.32      346.07      8.83 o
   1  10   4     1027.83      981.35     13.97 o
   2  10   4     3717.77     3658.72     42.35 o
   3  10   4     2475.66     2574.64     28.70 o
   4  10   4      421.10      531.83     12.26 o
   5  10   4     1646.41     1634.99     31.63 o
   6  10   4     1208.17     1149.37     20.02 o
   7  10   4      241.68      229.26     10.04 o
   8  10   4      163.70      170.89     10.45 o
   9  10   4      339.38      408.39     19.39 o
  10  10   4      176.28      169.31     11.00 o
  11  10   4     1034.62     1041.91     31.47 o
  12  10   4      867.70      874.87     26.48 o
  13  10   4      433.23      396.02     18.60 o
  14  10   4      713.19      644.50     28.47 o
  15  10   4      351.87      379.63     42.53 o
  16  10   4       97.22       72.29     36.15 o
 -16  11   4        1.52        2.68     16.45 o
 -15  11   4      605.83      646.15     28.34 o
 -14  11   4      289.50      277.78     17.05 o
 -13  11   4      225.61      215.18     15.66 o
 -12  11   4      942.98      922.59     26.84 o
 -11  11   4      984.02      991.23     24.25 o
 -10  11   4       23.07       15.98      9.04 o
  -9  11   4      255.25      264.87      9.85 o
  -8  11   4     4778.36     4884.51     52.23 o
  -7  11   4      953.45      948.29     14.08 o
  -6  11   4     1780.88     1613.91     19.39 o
  -5  11   4     1312.80     1301.20     16.57 o
  -4  11   4     1609.97     1684.41     20.02 o
  -3  11   4     3688.80     3492.74     36.24 o
  -2  11   4    13533.43    13785.63    143.19 o
  -1  11   4      113.07      162.86     12.88 o
   0  11   4     3003.94     2873.24     30.39 o
   1  11   4       20.20       26.32      5.81 o
   2  11   4     7091.52     7317.84     84.13 o
   3  11   4       43.25       43.56      7.39 o
   4  11   4      696.82      784.06     16.51 o
   5  11   4       70.24       86.15      7.89 o
   6  11   4      115.49       80.12      8.58 o
   7  11   4      120.28       88.85      9.55 o
   8  11   4       11.44        8.43      8.52 o
   9  11   4      419.96      427.36     19.99 o
  10  11   4     2874.46     2863.19     50.42 o
  11  11   4      199.94      189.78     12.98 o
  12  11   4      302.61      277.02     16.57 o
  13  11   4       62.06       56.17     12.90 o
  14  11   4      734.25      813.29     32.81 o
  15  11   4       13.35       19.14     17.69 o
 -15  12   4      373.26      388.35     22.84 o
 -14  12   4      127.22      140.16     15.57 o
 -13  12   4        3.54       -0.96     12.98 o
 -12  12   4      154.74      146.47     14.70 o
 -11  12   4      331.97      338.95     16.96 o
 -10  12   4      194.88      182.52     14.14 o
  -9  12   4     1714.62     1672.49     23.52 o
  -8  12   4     1870.48     1784.32     23.13 o
  -7  12   4      161.87      172.43      7.47 o
  -6  12   4      666.74      651.69     14.65 o
  -5  12   4      136.19      132.44      6.54 o
  -4  12   4      487.82      435.17     10.05 o
  -3  12   4      244.88      237.43      7.93 o
  -2  12   4       33.52       45.90      4.93 o
  -1  12   4      205.20      246.42      7.00 o
   0  12   4       98.60      108.42      7.88 o
   1  12   4     3175.10     2981.90     37.68 o
   2  12   4       35.10       24.74      7.51 o
   3  12   4     1174.93     1077.05     19.34 o
   4  12   4      223.19      254.58     10.28 o
   5  12   4       88.90       98.65      9.39 o
   6  12   4      130.33      103.28     10.11 o
   7  12   4     1606.34     1562.20     28.91 o
   8  12   4        1.35       17.66      9.46 o
   9  12   4     3323.60     3212.94     56.19 o
  10  12   4      438.36      407.10     17.39 o
  11  12   4     1488.25     1486.21     33.42 o
  12  12   4     1225.48     1262.63     34.71 o
  13  12   4      113.54       66.85     13.85 o
  14  12   4      112.88      110.43     13.64 o
 -14  13   4      244.32      241.96     20.33 o
 -13  13   4        7.58       -5.82     13.59 o
 -12  13   4      384.06      344.99     17.92 o
 -11  13   4       73.47       72.50     13.59 o
 -10  13   4      994.77      948.08     27.19 o
  -9  13   4       13.74       21.45     10.54 o
  -8  13   4     3988.77     3998.12     51.97 o
  -7  13   4      959.87      960.79     15.76 o
  -6  13   4     3556.51     3686.73     40.90 o
  -5  13   4        8.06        5.67      5.62 o
  -4  13   4      231.65      251.15      8.31 o
  -3  13   4      168.33      174.31      7.45 o
  -2  13   4      266.65      304.93      9.48 o
  -1  13   4     1203.78     1138.82     18.68 o
   0  13   4     3856.69     4098.43     49.04 o
   1  13   4      174.56      162.39      9.04 o
   2  13   4     1027.21     1019.83     19.03 o
   3  13   4       19.04       47.07      8.85 o
   4  13   4        3.45        3.42      8.75 o
   5  13   4      443.92      406.42     16.57 o
   6  13   4      681.73      662.62     19.25 o
   7  13   4       11.74       -4.38     10.28 o
   8  13   4      123.27       89.17     10.91 o
   9  13   4      451.00      470.70     19.38 o
  10  13   4      332.17      376.09     18.06 o
  11  13   4        4.89       -7.33     12.27 o
  12  13   4        6.76       -5.97     13.70 o
  13  13   4        5.35      -13.29     15.17 o
 -13  14   4       35.72       49.68     19.04 o
 -12  14   4        3.62       -7.81     17.80 o
 -11  14   4      254.93      229.99     16.17 o
 -10  14   4      118.09      130.33     14.39 o
  -9  14   4      365.47      365.52     17.42 o
  -8  14   4        2.89       17.76      9.71 o
  -7  14   4       49.61       70.43      9.25 o
  -6  14   4      186.26      199.64     11.13 o
  -5  14   4       10.17       13.16      7.34 o
  -4  14   4      344.71      362.46     12.87 o
  -3  14   4        3.89       -0.49      7.38 o
  -2  14   4       59.16       50.04      7.40 o
  -1  14   4      107.05       96.37      7.70 o
   0  14   4       37.26       27.62      8.09 o
   1  14   4      962.72     1041.65     21.80 o
   2  14   4     3085.21     3118.11     46.76 o
   3  14   4     1553.57     1508.13     27.39 o
   4  14   4      317.66      311.90     13.95 o
   5  14   4     1217.62     1172.47     25.75 o
   6  14   4      859.75      840.51     22.01 o
   7  14   4     1167.92     1188.63     30.18 o
   8  14   4      116.32      100.25     13.82 o
   9  14   4      857.61      879.72     26.41 o
  10  14   4     1874.01     1882.70     39.84 o
  11  14   4      135.25      156.52     16.35 o
  12  14   4      205.80      160.59     18.64 o
 -12  15   4        8.49      -11.12     18.45 o
 -11  15   4        0.93      -12.12     17.50 o
 -10  15   4      475.33      489.87     30.00 o
  -9  15   4      288.38      285.45     19.24 o
  -8  15   4     2123.53     2104.45     40.30 o
  -7  15   4      629.93      634.54     22.38 o
  -6  15   4     1584.31     1643.05     32.37 o
  -5  15   4       57.24       27.74     10.47 o
  -4  15   4     1488.48     1562.99     29.95 o
  -3  15   4     1104.87     1143.09     24.90 o
  -2  15   4     1269.71     1486.64     26.31 o
  -1  15   4     1722.79     1823.75     30.04 o
   0  15   4       46.03       55.13     10.48 o
   1  15   4      420.11      416.70     16.19 o
   2  15   4       48.60       27.13     11.32 o
   3  15   4       14.06       -0.70     11.22 o
   4  15   4      160.78      149.28     13.12 o
   5  15   4      207.33      171.85     13.68 o
   6  15   4      162.36      194.13     13.99 o
   7  15   4       10.05        4.03     11.46 o
   8  15   4       18.26       13.98     14.32 o
   9  15   4      747.56      734.95     27.61 o
  10  15   4      404.11      354.25     20.16 o
  11  15   4      525.62      553.30     26.00 o
 -11  16   4        4.44       18.07     25.56 o
 -10  16   4       10.98        1.10     24.77 o
  -9  16   4       55.62       55.86     24.77 o
  -8  16   4      104.46      114.48     55.28 o
  -7  16   4      256.08      243.20     20.46 o
  -6  16   4       19.35        7.48     11.70 o
  -5  16   4      290.00      305.02     15.07 o
  -4  16   4      620.05      631.21     21.02 o
  -3  16   4       20.85       28.10     11.70 o
  -2  16   4      383.76      418.76     17.38 o
  -1  16   4      782.33      878.11     28.49 o
   0  16   4      354.44      333.69     16.25 o
   1  16   4      867.87      839.45     24.25 o
   2  16   4      221.05      231.91     14.76 o
   3  16   4     1664.42     1670.85     34.36 o
   4  16   4      560.29      523.86     21.03 o
   5  16   4      448.87      484.10     20.42 o
   6  16   4      418.56      460.82     24.14 o
   7  16   4      702.64      758.14     28.31 o
   8  16   4      123.60      111.29     16.57 o
   9  16   4      311.82      289.53     19.65 o
  10  16   4      605.03      558.35     27.09 o
  -9  17   4       78.80       70.17     31.89 o
  -8  17   4      498.60      559.79     72.29 o
  -7  17   4     1122.21     1166.22     56.37 o
  -6  17   4      451.05      452.50     27.30 o
  -5  17   4      613.65      659.63     31.26 o
  -4  17   4      368.46      334.89     22.42 o
  -3  17   4      681.59      700.56     26.58 o
  -2  17   4        5.86       16.19     15.97 o
  -1  17   4      966.74      997.44     30.64 o
   0  17   4      598.80      614.47     25.02 o
   1  17   4     1275.15     1361.67     34.34 o
   2  17   4       14.41       14.72     14.16 o
   3  17   4      888.86      935.89     28.47 o
   4  17   4       19.94       21.42     14.16 o
   5  17   4        3.16      -13.78     13.78 o
   6  17   4      224.85      221.72     19.30 o
   7  17   4      152.30      153.36     17.64 o
   8  17   4      209.70      149.43     17.98 o
  -7  18   4       14.38       -2.13     34.02 o
  -6  18   4      124.89      153.98     24.00 o
  -5  18   4       28.10       58.98     28.45 o
  -4  18   4       30.31       58.71     22.20 o
  -3  18   4       59.02       62.84     26.57 o
  -2  18   4      149.20      148.35     29.06 o
  -1  18   4      905.33      966.85     51.72 o
   0  18   4      851.48      903.36     37.80 o
   1  18   4      349.87      340.28     24.68 o
   2  18   4      196.64      166.39     21.82 o
   3  18   4      383.90      324.74     25.23 o
   4  18   4      408.87      419.75     37.29 o
   5  18   4      565.98      617.90     34.51 o
   6  18   4      214.97      163.72     36.15 o
  -2  19   4      124.60      104.19     29.06 o
  -1  19   4      221.39      227.93     31.15 o
   0  19   4      282.82      250.62     32.09 o
   1  19   4      464.83      534.69     43.88 o
 -19   1   5      145.06      158.01     19.05 o
 -18   1   5      488.73      521.07     27.93 o
 -17   1   5      289.29      299.97     19.65 o
 -16   1   5      894.77      829.31     28.93 o
 -15   1   5       42.95       36.38     12.31 o
 -14   1   5     2153.93     2361.81     71.00 o
 -13   1   5      205.49      204.49      8.53 o
 -12   1   5      152.18      135.13      6.03 o
 -11   1   5     2767.26     2827.01     28.34 o
 -10   1   5     2225.47     2126.24     29.39 o
  -9   1   5     4248.42     4026.22     38.15 o
  -8   1   5     1250.34     1279.08     22.28 o
  -7   1   5    11568.03    11542.95    104.93 o
  -6   1   5     1810.75     1643.99     26.65 o
  -5   1   5    22512.18    23242.54    214.63 o
  -4   1   5      470.29      403.35      7.45 o
  -3   1   5    13106.53    13561.90    121.07 o
  -2   1   5      232.04      224.00      8.65 o
  -1   1   5     9067.48     8815.05     79.10 o
   0   1   5      307.69      279.81      5.43 o
   1   1   5    36609.24    37087.91    384.78 o
   2   1   5     1164.22     1082.51     14.27 o
   3   1   5    29801.72    31314.89    337.59 o
   4   1   5        0.02        0.12      3.72 o
   5   1   5      742.03      707.55     11.30 o
   6   1   5      553.48      530.29     10.38 o
   7   1   5      347.87      283.56      8.02 o
   8   1   5       53.67       83.40      6.13 o
   9   1   5      713.59      712.83     12.20 o
  10   1   5      532.07      606.41     18.60 o
  11   1   5     1081.10     1086.85     18.69 o
  12   1   5      603.89      591.95     13.89 o
  13   1   5     2204.05     2051.00     39.10 o
  14   1   5      414.95      377.77     23.32 o
  15   1   5     2359.10     2322.39     66.89 o
  16   1   5      203.30      196.65     24.06 o
  17   1   5     2460.49     2537.85     73.67 o
  18   1   5       88.75       73.36     24.06 o
 -19   2   5      207.08      257.59     20.63 o
 -18   2   5      122.61      129.98     23.94 o
 -17   2   5      117.43       95.13     16.45 o
 -16   2   5       83.84       98.99     15.89 o
 -15   2   5      934.89     1014.15     32.03 o
 -14   2   5       76.58      193.48     17.75 o
 -13   2   5       79.27       98.34      8.40 o
 -12   2   5      546.25      587.26     12.42 o
 -11   2   5        1.66       18.43      3.89 o
 -10   2   5     2337.22     2295.03     23.96 o
  -9   2   5     1010.70      999.21     12.62 o
  -8   2   5        0.69       19.95      3.90 o
  -7   2   5      599.83      622.06      9.32 o
  -6   2   5     1440.92     1506.75     16.60 o
  -5   2   5    15297.93    18033.45    166.83 o
  -4   2   5      139.75      100.92      4.01 o
  -3   2   5    22239.51    22476.58    199.29 o
  -2   2   5     2124.46     1925.22     20.18 o
  -1   2   5     3220.73     3065.92     28.73 o
   0   2   5     3647.55     3655.98     33.69 o
   1   2   5    26478.24    28718.38    281.32 o
   2   2   5      404.53      355.71      7.81 o
   3   2   5    12892.11    12985.26    139.82 o
   4   2   5      711.87      692.83     16.49 o
   5   2   5        2.39        0.51      3.88 o
   6   2   5       23.14       40.01      4.23 o
   7   2   5     4123.34     3947.71     42.26 o
   8   2   5      393.78      341.31      7.45 o
   9   2   5      483.06      520.09     10.42 o
  10   2   5      155.73      183.88     16.17 o
  11   2   5      801.61      849.48     15.27 o
  12   2   5      157.23      191.86     18.38 o
  13   2   5      167.98      196.16     11.73 o
  14   2   5       17.17       51.68     14.63 o
  15   2   5      203.72      188.34     31.89 o
  16   2   5       11.58      -17.33     20.26 o
  17   2   5       68.04       66.33     23.27 o
  18   2   5       16.28       30.83     24.06 o
 -19   3   5       17.48       -3.19     16.91 o
 -18   3   5      875.25      867.79     31.62 o
 -17   3   5      211.82      209.63     18.32 o
 -16   3   5     1858.40     1964.77     46.32 o
 -15   3   5      856.95      910.29     29.96 o
 -14   3   5      801.10      799.27     32.05 o
 -13   3   5      420.52      419.14     13.98 o
 -12   3   5     2163.84     2098.93     25.32 o
 -11   3   5      592.83      623.45      9.78 o
 -10   3   5       29.17       26.10      4.03 o
  -9   3   5     1145.05     1032.03     12.51 o
  -8   3   5     1069.72     1025.88     12.57 o
  -7   3   5     1680.73     1436.09     16.07 o
  -6   3   5     5084.80     4941.62     53.87 o
  -5   3   5    58689.18    62402.14    562.91 o
  -4   3   5     1139.10     1036.67     11.90 o
  -3   3   5    26545.19    26621.90    232.41 o
  -2   3   5      630.52      674.84      9.32 o
  -1   3   5     1806.66     1791.52     18.28 o
   0   3   5      238.34      224.57      4.89 o
   1   3   5    28989.10    30229.92    248.93 o
   2   3   5     4972.61     4693.27     41.63 o
   3   3   5    17466.84    17408.14    170.03 o
   4   3   5      810.27      719.11      9.66 o
   5   3   5     5515.88     5374.92     56.21 o
   6   3   5        1.48       -2.14      3.38 o
   7   3   5     2064.03     2119.66     23.83 o
   8   3   5      743.13      751.86     10.73 o
   9   3   5      217.05      211.13      6.64 o
  10   3   5      309.52      271.72      8.62 o
  11   3   5      363.78      426.75     12.16 o
  12   3   5     1344.39     1368.49     26.34 o
  13   3   5     6330.22     6546.36    103.97 o
  14   3   5       87.36       63.14     16.88 o
  15   3   5     2569.26     2449.80     69.90 o
  16   3   5       17.40       13.67     20.89 o
  17   3   5     1427.50     1417.80     51.05 o
  18   3   5      159.52      107.92     24.77 o
 -19   4   5      238.31      200.02     20.12 o
 -18   4   5      203.79      242.56     27.01 o
 -17   4   5        4.46       -7.60     15.13 o
 -16   4   5       20.67       37.64     15.07 o
 -15   4   5     1493.02     1425.78     47.26 o
 -14   4   5       43.49       33.04     10.27 o
 -13   4   5     6853.27     6933.92     93.38 o
 -12   4   5        6.53       26.05      7.05 o
 -11   4   5        5.19       26.24      4.08 o
 -10   4   5      923.74      945.16     12.01 o
  -9   4   5     2323.91     2489.78     24.59 o
  -8   4   5      114.00       86.10      5.15 o
  -7   4   5     2719.76     2713.14     26.36 o
  -6   4   5       10.21        3.57      3.31 o
  -5   4   5      432.52      355.79      7.14 o
  -4   4   5        0.49       57.69      3.99 o
  -3   4   5      788.97      642.12     12.95 o
  -2   4   5      494.38      423.80      6.53 o
  -1   4   5     5649.96     5778.12     50.67 o
   0   4   5     2555.28     2403.49     21.05 o
   1   4   5      803.63      797.48      9.05 o
   2   4   5        2.98        7.71      2.76 o
   3   4   5       16.82       19.04      2.28 o
   4   4   5      217.99      197.41      4.60 o
   5   4   5    17711.63    17473.86    170.82 o
   6   4   5      931.26      890.79     30.29 o
   7   4   5     1937.89     1886.35     22.91 o
   8   4   5       64.22       84.59      7.69 o
   9   4   5     2384.17     2278.53     26.09 o
  10   4   5      205.42      197.68      6.84 o
  11   4   5     3717.08     3821.42     53.36 o
  12   4   5      385.81      348.30     34.83 o
  13   4   5     1116.30     1265.56     27.36 o
  14   4   5      496.81      514.29     79.74 o
  15   4   5      233.71      244.66     23.92 o
  16   4   5       83.20       66.35     21.76 o
  17   4   5        5.37      -10.85     21.76 o
  18   4   5        1.70      -23.27     23.27 o
 -19   5   5      130.80      122.00     19.05 o
 -18   5   5      127.78      109.42     17.74 o
 -17   5   5       51.47       30.12     16.14 o
 -16   5   5      912.69      862.92     30.23 o
 -15   5   5     1118.08     1084.55     32.07 o
 -14   5   5     1797.70     1823.51     42.01 o
 -13   5   5      189.53      133.78     10.85 o
 -12   5   5      101.37      153.70     10.82 o
 -11   5   5     1388.46     1498.47     18.06 o
 -10   5   5       34.80       34.19      4.27 o
  -9   5   5     3799.27     3837.98     38.27 o
  -8   5   5       11.93       17.22      3.97 o
  -7   5   5     1688.18     1323.38     15.44 o
  -6   5   5      530.43      478.78      8.25 o
  -5   5   5     2518.12     2481.25     24.19 o
  -4   5   5     2910.16     3002.32     28.60 o
  -3   5   5    18653.07    19535.95    162.83 o
  -2   5   5      897.43      852.37      9.62 o
  -1   5   5    22355.38    21870.41    177.18 o
   0   5   5     1424.59     1286.59     13.40 o
   1   5   5     2327.23     2406.79     23.67 o
   2   5   5       32.75       28.52      3.31 o
   3   5   5      129.16      179.39      7.60 o
   4   5   5      627.85      573.03      8.34 o
   5   5   5      233.04      190.66      4.99 o
   6   5   5      121.29      130.93      4.24 o
   7   5   5     1527.78     1584.89     19.95 o
   8   5   5        2.97       -2.75      4.59 o
   9   5   5       38.18       46.48      4.97 o
  10   5   5      362.66      369.53     10.96 o
  11   5   5     1441.67     1357.51     21.05 o
  12   5   5      160.18      159.88     11.08 o
  13   5   5      454.11      499.19     24.49 o
  14   5   5      105.61      113.40     19.92 o
  15   5   5      252.32      259.04     23.92 o
  16   5   5       67.39       51.03     22.40 o
  17   5   5      122.15      182.86     38.27 o
 -18   6   5        3.01      -16.45     16.45 o
 -17   6   5     1045.29     1084.29     35.91 o
 -16   6   5      375.94      338.01     21.79 o
 -15   6   5     1968.73     1807.16     44.09 o
 -14   6   5      105.21      113.64     13.01 o
 -13   6   5     1497.94     1621.38     30.20 o
 -12   6   5      425.55      432.66     23.09 o
 -11   6   5     1860.30     1881.72     22.57 o
 -10   6   5       18.74       18.75      4.38 o
  -9   6   5     1294.05     1213.61     14.84 o
  -8   6   5        1.35        0.31      4.00 o
  -7   6   5     2118.22     2205.98     23.18 o
  -6   6   5       62.46       84.61      7.74 o
  -5   6   5       75.46      135.69      6.77 o
  -4   6   5     2289.29     2244.15     23.03 o
  -3   6   5      407.53      471.85      7.65 o
  -2   6   5     2424.50     2389.39     28.87 o
  -1   6   5       28.55       23.41      2.67 o
   0   6   5      150.82      125.46      4.04 o
   1   6   5      850.03      665.45      9.66 o
   2   6   5       12.87       10.60      3.42 o
   3   6   5     4218.79     4205.12     60.07 o
   4   6   5     1364.47     1276.74     17.52 o
   5   6   5     5475.11     5211.23     64.41 o
   6   6   5      222.68      218.01      5.53 o
   7   6   5     7809.71     7685.38     74.82 o
   8   6   5        1.81       17.74      4.32 o
   9   6   5     6343.56     6542.07     71.83 o
  10   6   5       12.12       63.60      7.03 o
  11   6   5     1969.71     1913.49     48.49 o
  12   6   5      568.52      598.13     34.93 o
  13   6   5     4497.94     4446.51     92.28 o
  14   6   5      581.98      592.95     32.09 o
  15   6   5      191.55      238.14     36.15 o
  16   6   5      124.75       87.18     34.02 o
  17   6   5      158.95      195.62     38.27 o
 -18   7   5       81.73       69.82     18.03 o
 -17   7   5       60.43       58.94     16.96 o
 -16   7   5      398.14      398.99     22.22 o
 -15   7   5        5.87       30.06     15.39 o
 -14   7   5      246.19      268.96     18.82 o
 -13   7   5      674.46      694.31     25.51 o
 -12   7   5      924.74      807.58     18.29 o
 -11   7   5        2.29        0.85      5.85 o
 -10   7   5        2.49        4.57      4.93 o
  -9   7   5      240.32      234.66      6.70 o
  -8   7   5      145.08      129.93      5.45 o
  -7   7   5      592.47      660.16     10.57 o
  -6   7   5     1185.77     1112.06     13.94 o
  -5   7   5      495.23      486.65     10.96 o
  -4   7   5     6194.77     6137.50     57.97 o
  -3   7   5     9538.42     9502.36     82.58 o
  -2   7   5      628.52      586.75      8.40 o
  -1   7   5     9394.34     9536.22     83.58 o
   0   7   5      106.31      118.06      4.23 o
   1   7   5     3823.39     3716.49     39.81 o
   2   7   5     4050.93     4012.05     41.20 o
   3   7   5     2387.01     2470.99     26.76 o
   4   7   5     1331.36     1303.87     15.41 o
   5   7   5      124.76      133.83      5.54 o
   6   7   5      101.85      104.59      5.06 o
   7   7   5     1102.49     1228.68     16.92 o
   8   7   5       24.74       26.68      4.24 o
   9   7   5      136.78      107.92      5.85 o
  10   7   5      150.67      128.52      8.10 o
  11   7   5       32.14       78.19     11.86 o
  12   7   5      236.09      222.54     16.56 o
  13   7   5      186.66      224.72     22.40 o
  14   7   5      442.65      480.54     46.78 o
  15   7   5      177.92      155.22     34.02 o
  16   7   5      278.41      314.69     42.53 o
  17   7   5      161.62      146.71     38.27 o
 -18   8   5       58.14       75.89     18.32 o
 -17   8   5     2041.08     2086.79     49.96 o
 -16   8   5      280.71      274.16     19.65 o
 -15   8   5     2328.92     2435.38     63.84 o
 -14   8   5        0.08       11.88     12.21 o
 -13   8   5     4100.14     3876.26     68.61 o
 -12   8   5      475.46      445.80     15.68 o
 -11   8   5      678.12      629.62     14.02 o
 -10   8   5      258.52      247.55      7.49 o
  -9   8   5      391.59      451.21      9.51 o
  -8   8   5       46.73       25.00      4.58 o
  -7   8   5      874.36      945.98     13.89 o
  -6   8   5     2330.21     2324.15     24.59 o
  -5   8   5      759.84      853.51     12.35 o
  -4   8   5     4358.29     4399.28     59.10 o
  -3   8   5        5.87        8.23      4.03 o
  -2   8   5       63.94       57.52      5.03 o
  -1   8   5     2650.43     2636.78     25.05 o
   0   8   5      111.62      106.56      5.37 o
   1   8   5       12.01       38.65      4.65 o
   2   8   5     1080.65      972.44     13.57 o
   3   8   5     4995.70     4726.29     48.38 o
   4   8   5       63.93       70.64      4.83 o
   5   8   5     9358.14     9613.68     95.41 o
   6   8   5      408.93      440.57      9.91 o
   7   8   5      566.32      463.49     10.47 o
   8   8   5      576.62      603.92     13.57 o
   9   8   5     2863.27     2758.53     42.10 o
  10   8   5        2.39       18.12      7.30 o
  11   8   5     4190.25     4118.71     76.56 o
  12   8   5      134.92       96.77     20.26 o
  13   8   5     2577.78     2507.40     86.11 o
  14   8   5      256.13      273.64     25.43 o
  15   8   5      800.45      784.60     57.41 o
  16   8   5      838.73      944.07     63.79 o
 -17   9   5      350.64      386.46     39.13 o
 -16   9   5       71.78       58.40     16.96 o
 -15   9   5      276.96      304.06     20.16 o
 -14   9   5        2.11       -3.69     12.82 o
 -13   9   5      423.20      460.82     20.48 o
 -12   9   5      274.75      243.32     13.68 o
 -11   9   5      112.00       94.99      8.39 o
 -10   9   5      461.91      452.14     11.29 o
  -9   9   5       39.08       21.73      5.32 o
  -8   9   5      300.21      282.18      8.00 o
  -7   9   5      187.07      154.14      6.30 o
  -6   9   5      226.64      258.40      7.21 o
  -5   9   5      165.38      175.43      6.14 o
  -4   9   5     2239.35     2149.74     23.72 o
  -3   9   5      125.50      128.79      5.31 o
  -2   9   5     2763.34     2672.72     27.39 o
  -1   9   5     4613.13     4712.95     43.17 o
   0   9   5     8594.41     8463.29     84.61 o
   1   9   5       30.60       80.25      9.08 o
   2   9   5     2182.21     2128.76     25.03 o
   3   9   5      277.19      244.44      7.41 o
   4   9   5      445.26      436.69     12.70 o
   5   9   5       15.14       -3.08      5.00 o
   6   9   5      555.86      539.17     11.90 o
   7   9   5     2051.50     2095.64     29.41 o
   8   9   5      230.83      214.02      8.92 o
   9   9   5      467.42      495.00     14.52 o
  10   9   5      596.09      616.45     18.88 o
  11   9   5     1244.93     1205.61     30.65 o
  12   9   5      768.81      817.77     75.88 o
  13   9   5       87.60      144.49     22.55 o
  14   9   5     1080.30     1251.28     48.85 o
  15   9   5      970.63      944.07     63.79 o
  16   9   5      229.17      199.87     40.40 o
 -17  10   5     1701.69     1577.71     82.93 o
 -16  10   5      156.64      148.99     21.79 o
 -15  10   5     2438.30     2520.87     56.47 o
 -14  10   5       23.21       29.01     13.45 o
 -13  10   5     1656.70     1702.15     37.58 o
 -12  10   5      251.98      212.98     13.68 o
 -11  10   5     4795.91     4900.69     69.85 o
 -10  10   5      123.77      115.53      7.65 o
  -9  10   5     1199.57     1149.50     17.12 o
  -8  10   5      512.39      553.93     11.15 o
  -7  10   5      473.30      561.99     10.93 o
  -6  10   5       55.27       52.91      5.40 o
  -5  10   5     1956.49     1832.75     21.22 o
  -4  10   5      521.24      555.73     10.47 o
  -3  10   5    10064.17    10486.85    102.80 o
  -2  10   5      482.47      527.66      9.83 o
  -1  10   5       11.87       18.74      5.50 o
   0  10   5      609.08      572.04     12.89 o
   1  10   5      132.79      154.18      7.03 o
   2  10   5      657.02      583.77     17.04 o
   3  10   5     5364.62     5364.34     63.98 o
   4  10   5       28.72        6.73      6.39 o
   5  10   5      965.73      947.34     17.50 o
   6  10   5       24.03       27.71      7.27 o
   7  10   5     2390.37     2414.05     53.28 o
   8  10   5      191.51      200.65      9.81 o
   9  10   5      814.39      767.98     19.99 o
  10  10   5        0.80       10.32      8.65 o
  11  10   5     2209.32     2214.79     41.94 o
  12  10   5       68.25       77.75     14.16 o
  13  10   5      732.56      697.86     39.49 o
  14  10   5       11.01       -2.86     21.76 o
  15  10   5     1844.87     1905.15     91.43 o
 -16  11   5       54.72       44.85     17.52 o
 -15  11   5      134.63      200.75     19.34 o
 -14  11   5      440.07      468.41     22.93 o
 -13  11   5      861.76      872.33     27.20 o
 -12  11   5       74.49       45.00     12.82 o
 -11  11   5      838.32      824.07     22.83 o
 -10  11   5      160.29      159.90      9.69 o
  -9  11   5      614.30      629.53     13.71 o
  -8  11   5     1071.85     1059.21     16.03 o
  -7  11   5     2073.37     2092.26     24.07 o
  -6  11   5     2047.00     2012.11     32.65 o
  -5  11   5      138.22      147.66      6.41 o
  -4  11   5      622.89      565.10     10.81 o
  -3  11   5     1756.75     1791.96     20.91 o
  -2  11   5     7342.58     7203.04     71.00 o
  -1  11   5     1346.39     1334.65     17.93 o
   0  11   5     3035.05     2850.49     36.86 o
   1  11   5     1209.95     1172.21     19.38 o
   2  11   5     2230.48     2246.36     31.88 o
   3  11   5        0.29       -5.78      7.17 o
   4  11   5       63.38       40.40      7.62 o
   5  11   5      897.90      771.24     18.42 o
   6  11   5      551.81      525.56     23.41 o
   7  11   5        3.51       -8.10      8.10 o
   8  11   5        0.53       -2.96      8.59 o
   9  11   5      871.71      895.79     21.79 o
  10  11   5      355.20      332.66     15.93 o
  11  11   5        2.65       26.19     10.84 o
  12  11   5      244.69      239.98     16.12 o
  13  11   5      503.16      469.40     25.50 o
  14  11   5       47.15       36.22     23.27 o
  15  11   5       76.81      104.19     36.15 o
 -15  12   5     1132.43     1133.36     49.10 o
 -14  12   5      285.23      255.97     22.62 o
 -13  12   5     1386.17     1512.04     36.01 o
 -12  12   5      342.74      349.25     20.04 o
 -11  12   5     2473.42     2494.49     48.74 o
 -10  12   5      489.55      480.60     17.03 o
  -9  12   5     1544.93     1628.38     23.53 o
  -8  12   5      454.55      465.18     12.13 o
  -7  12   5       18.89       20.75      6.26 o
  -6  12   5      254.04      243.35      8.03 o
  -5  12   5     1959.81     1871.52     22.33 o
  -4  12   5      523.42      446.72     10.28 o
  -3  12   5      377.11      354.45      9.06 o
  -2  12   5      101.06      102.41      5.64 o
  -1  12   5       28.08       25.60      6.17 o
   0  12   5      150.26      220.86     17.52 o
   1  12   5     8402.66     8111.35     97.35 o
   2  12   5       11.07        2.31      7.37 o
   3  12   5     1466.88     1425.37     25.45 o
   4  12   5       33.39        1.42      8.05 o
   5  12   5      336.26      296.35     14.06 o
   6  12   5      375.11      302.77     13.12 o
   7  12   5     1509.87     1517.49     29.50 o
   8  12   5      126.75      139.03     11.49 o
   9  12   5     4087.18     4108.77     68.97 o
  10  12   5        8.95       19.32     11.37 o
  11  12   5     3876.89     3724.79     65.77 o
  12  12   5        2.03      -10.84     10.84 o
  13  12   5      109.02      124.60     17.26 o
  14  12   5        8.60        5.85     16.41 o
 -14  13   5      506.13      455.30     24.69 o
 -13  13   5       41.26       49.29     14.74 o
 -12  13   5       35.39       46.91     14.19 o
 -11  13   5      331.84      384.69     18.50 o
 -10  13   5      117.62      129.02     14.46 o
  -9  13   5      147.21      183.91     13.58 o
  -8  13   5     2782.62     2843.88     37.24 o
  -7  13   5     1320.43     1351.02     19.49 o
  -6  13   5     3171.04     3038.13     36.40 o
  -5  13   5      178.51      175.14      7.77 o
  -4  13   5     1688.46     1724.29     23.15 o
  -3  13   5      184.39      166.92      8.63 o
  -2  13   5      207.24      197.53      9.39 o
  -1  13   5      786.16      771.60     16.68 o
   0  13   5     1361.25     1421.56     28.62 o
   1  13   5       15.94       10.81      8.73 o
   2  13   5       60.90       66.74      9.46 o
   3  13   5     1160.91     1130.24     22.80 o
   4  13   5      290.43      289.72     13.14 o
   5  13   5      414.64      436.36     18.44 o
   6  13   5        5.21       -8.58      9.43 o
   7  13   5      146.67      157.22     11.63 o
   8  13   5      234.57      221.79     13.26 o
   9  13   5        0.38       22.11     11.57 o
  10  13   5       16.05       14.24     12.31 o
  11  13   5      211.15      192.26     14.39 o
  12  13   5       28.59       14.74     12.90 o
  13  13   5       12.99       23.23     19.27 o
 -13  14   5      427.42      373.38     26.27 o
 -12  14   5      342.58      347.64     20.74 o
 -11  14   5      454.79      466.51     21.38 o
 -10  14   5      589.87      642.25     24.19 o
  -9  14   5     1390.30     1380.93     29.50 o
  -8  14   5      401.37      403.25     14.39 o
  -7  14   5     2973.70     2876.48     43.63 o
  -6  14   5      977.37      963.23     21.59 o
  -5  14   5      290.66      297.53     11.98 o
  -4  14   5      148.85      149.04      9.21 o
  -3  14   5      402.47      404.82     13.32 o
  -2  14   5      154.63      136.60      9.84 o
  -1  14   5      146.58      147.09     10.09 o
   0  14   5       28.08       20.59      9.19 o
   1  14   5      693.58      676.32     18.28 o
   2  14   5      522.55      525.99     18.32 o
   3  14   5     2518.08     2387.25     40.90 o
   4  14   5      586.81      598.10     19.08 o
   5  14   5     2565.33     2628.93     44.26 o
   6  14   5      291.60      281.67     14.04 o
   7  14   5     1797.56     1777.64     35.51 o
   8  14   5       49.34       34.25     14.47 o
   9  14   5     1905.41     1885.95     40.39 o
  10  14   5      374.81      342.75     27.01 o
  11  14   5      694.06      720.38     26.80 o
  12  14   5      255.11      242.77     17.13 o
 -12  15   5      248.02      222.41     23.12 o
 -11  15   5      126.84      145.33     20.95 o
 -10  15   5      538.71      535.58     32.12 o
  -9  15   5       73.06      108.60     20.28 o
  -8  15   5     1587.23     1632.88     39.30 o
  -7  15   5     1087.66     1068.87     26.27 o
  -6  15   5     1391.46     1451.37     30.35 o
  -5  15   5      275.27      296.56     14.19 o
  -4  15   5       64.42       52.67     11.36 o
  -3  15   5      548.94      585.89     17.32 o
  -2  15   5      378.15      402.85     14.95 o
  -1  15   5     2465.53     2496.03     44.36 o
   0  15   5     1264.65     1206.71     28.03 o
   1  15   5      651.99      669.70     21.55 o
   2  15   5       10.98        7.73     11.32 o
   3  15   5      923.20      905.11     24.12 o
   4  15   5        9.42       17.11     11.63 o
   5  15   5      147.66      140.46     13.38 o
   6  15   5      385.62      379.73     17.91 o
   7  15   5       44.52       32.44     14.54 o
   8  15   5      322.11      296.57     19.03 o
   9  15   5       65.66       90.35     15.33 o
  10  15   5       22.39        4.16     14.70 o
  11  15   5       22.17       40.48     17.80 o
 -10  16   5     1022.90     1081.16     54.86 o
  -9  16   5      139.77      154.41     27.78 o
  -8  16   5      411.99      424.31     30.16 o
  -7  16   5     1009.91     1002.51     30.42 o
  -6  16   5      280.47      306.24     16.73 o
  -5  16   5     1723.41     1746.48     36.89 o
  -4  16   5       80.62       72.37     12.50 o
  -3  16   5     1464.02     1542.41     36.66 o
  -2  16   5      187.71      192.05     16.03 o
  -1  16   5       11.88        0.70     12.16 o
   0  16   5       44.40       65.86     12.72 o
   1  16   5      503.04      537.18     20.95 o
   2  16   5      371.96      326.53     16.56 o
   3  16   5     1679.60     1656.65     34.28 o
   4  16   5      154.04      178.10     15.69 o
   5  16   5     1072.66     1096.72     29.76 o
   6  16   5      397.82      399.81     19.83 o
   7  16   5     1729.30     1696.57     49.85 o
   8  16   5      615.84      656.27     27.24 o
   9  16   5     1601.14     1572.97     41.13 o
  -9  17   5       36.50       44.65     36.15 o
  -8  17   5      655.91      670.16     46.54 o
  -7  17   5      798.53      891.89     53.23 o
  -6  17   5      682.76      721.03     32.60 o
  -5  17   5      679.34      656.68     26.53 o
  -4  17   5      481.28      448.46     24.25 o
  -3  17   5     1685.78     1742.62     53.71 o
  -2  17   5      475.17      412.58     23.41 o
  -1  17   5      837.33      916.19     32.72 o
   0  17   5       21.17        0.29     16.04 o
   1  17   5      731.19      708.47     25.80 o
   2  17   5      239.38      223.64     17.03 o
   3  17   5      800.90      814.66     26.85 o
   4  17   5      344.55      329.84     18.74 o
   5  17   5       58.32       62.15     14.97 o
   6  17   5      149.27      157.86     18.03 o
   7  17   5        0.66       15.57     15.68 o
  -6  18   5      647.47      718.92     64.85 o
  -5  18   5       91.68      118.17     29.62 o
  -4  18   5      777.65      768.81     49.95 o
  -3  18   5     1108.63     1093.53     55.57 o
  -2  18   5       40.62       14.30     19.92 o
  -1  18   5        9.74       14.36     19.59 o
   0  18   5      242.37      221.39     23.07 o
   1  18   5       14.10       -7.68     19.16 o
   2  18   5      520.32      554.30     32.59 o
   3  18   5       29.17       36.02     19.88 o
   4  18   5     1312.52     1358.03     39.15 o
   5  18   5     1228.87     1197.76     51.72 o
 -19   0   6      457.44      500.16     37.50 o
 -18   0   6      639.84      650.68     96.75 o
 -17   0   6      232.00      225.60     26.28 o
 -16   0   6     1233.99     1296.73     51.72 o
 -15   0   6      292.82      236.33     31.89 o
 -14   0   6    13462.86    13068.70    330.13 o
 -13   0   6      122.09       99.93     10.61 o
 -12   0   6     4046.33     4172.96     62.75 o
 -11   0   6       76.31       70.28      6.38 o
 -10   0   6     5321.18     4907.61     62.33 o
  -9   0   6      336.57      330.07     10.21 o
  -8   0   6     6430.07     6647.35     90.29 o
  -7   0   6      611.35      556.63     13.20 o
  -6   0   6     8690.55     8843.29    121.55 o
  -5   0   6        8.90       -4.28      4.28 o
  -4   0   6     3089.41     3819.62     50.59 o
  -3   0   6     2169.47     2206.40     32.59 o
  -2   0   6       83.82       74.98      4.94 o
  -1   0   6     7032.10     6607.85     84.92 o
   0   0   6     4393.03     4982.40     64.84 o
   1   0   6      363.86      278.08     10.63 o
   2   0   6     1687.76     1496.67     26.93 o
   3   0   6     1302.08     1107.73     23.86 o
   4   0   6    13715.73    13244.00    203.85 o
   5   0   6      186.86      137.93      7.54 o
   6   0   6    27563.82    27418.08    419.12 o
   7   0   6      176.04      181.64      8.90 o
   8   0   6     5672.07     5600.32     89.21 o
   9   0   6      941.75      940.37     23.07 o
  10   0   6     2311.93     2328.04     41.49 o
  11   0   6      241.25      273.71     23.02 o
  12   0   6    12678.06    13030.15    226.46 o
  13   0   6       93.78       61.66     17.24 o
  14   0   6     1049.19      997.23     55.28 o
  15   0   6       18.73      -25.52     25.52 o
  16   0   6      531.40      486.92     46.78 o
  17   0   6       68.26       65.91     31.89 o
  18   0   6      440.48      391.24     42.53 o
 -19   1   6       13.64       20.98     17.42 o
 -18   1   6        0.18       -0.12     16.14 o
 -17   1   6       28.03       24.99     15.66 o
 -16   1   6        0.62        7.17     14.54 o
 -15   1   6       97.05       88.00     15.13 o
 -14   1   6      210.52      208.21     19.15 o
 -13   1   6      531.72      550.37     15.65 o
 -12   1   6      146.26      142.75      6.72 o
 -11   1   6      625.17      654.36     15.53 o
 -10   1   6     1253.80     1283.34     16.58 o
  -9   1   6      806.79      834.05     11.32 o
  -8   1   6       86.73      109.51      5.42 o
  -7   1   6       44.58       43.42      3.97 o
  -6   1   6     5379.09     5864.32     54.29 o
  -5   1   6      551.81      705.11     22.00 o
  -4   1   6        8.42       -2.96      2.96 o
  -3   1   6     3884.10     3419.55     32.17 o
  -2   1   6        6.13       16.88      3.00 o
  -1   1   6       28.56       17.17      3.00 o
   0   1   6     5649.41     5510.50     59.91 o
   1   1   6     1838.78     1659.44     37.14 o
   2   1   6       41.73       10.01      4.05 o
   3   1   6      209.56      240.12     10.25 o
   4   1   6       29.24       40.01      4.33 o
   5   1   6      280.74      229.25      7.48 o
   6   1   6      513.13      536.79     14.50 o
   7   1   6       99.48      100.98      5.61 o
   8   1   6      378.05      372.84      9.51 o
   9   1   6      679.60      681.23     24.61 o
  10   1   6      894.45      888.90     16.50 o
  11   1   6      430.69      405.11     12.31 o
  12   1   6      152.08      162.27      9.60 o
  13   1   6       53.05       36.15     13.88 o
  14   1   6       19.02       26.58     18.04 o
  15   1   6      107.13      135.45     31.89 o
  16   1   6       10.49       13.62     34.02 o
  17   1   6       32.05       12.76     22.55 o
  18   1   6      107.13       85.05     25.56 o
 -19   2   6       91.78       89.85     18.27 o
 -18   2   6      685.99      724.84     29.77 o
 -17   2   6      346.22      342.32     20.71 o
 -16   2   6     2122.70     2046.07     48.15 o
 -15   2   6      142.60      138.03     16.19 o
 -14   2   6     4111.35     4118.38     88.71 o
 -13   2   6      452.35      454.94     15.66 o
 -12   2   6    10872.82    11021.75    113.03 o
 -11   2   6      440.29      469.51      9.17 o
 -10   2   6     3620.87     3691.56     36.31 o
  -9   2   6       55.48       61.58      4.54 o
  -8   2   6    10153.43     9693.51     88.73 o
  -7   2   6       52.39       26.88      3.74 o
  -6   2   6       15.93       46.17      4.61 o
  -5   2   6     6662.85     6700.37     67.47 o
  -4   2   6     2822.20     3258.24     30.94 o
  -3   2   6     1507.62     1341.30     14.94 o
  -2   2   6      269.49      322.32      6.70 o
  -1   2   6      185.11      152.85      5.76 o
   0   2   6     6302.08     5946.72     56.23 o
   1   2   6      276.65      254.32      6.07 o
   2   2   6    12702.32    12572.95    136.90 o
   3   2   6      692.84      621.27     19.45 o
   4   2   6     6088.14     6151.29     64.57 o
   5   2   6      404.40      355.50      8.44 o
   6   2   6     7268.13     6800.28     75.56 o
   7   2   6       15.64       34.87      4.41 o
   8   2   6     1148.08     1003.47     14.59 o
   9   2   6       96.98      103.05      5.38 o
  10   2   6    10647.24    10848.49    133.14 o
  11   2   6      122.10      131.26      8.05 o
  12   2   6     3487.28     3547.93     54.70 o
  13   2   6       44.84       31.65     11.62 o
  14   2   6     2652.24     2807.29     63.74 o
  15   2   6       84.48      101.84     20.89 o
  16   2   6      292.91      284.78     26.28 o
  17   2   6       73.22       72.64     23.27 o
  18   2   6      335.59      330.51     40.40 o
 -19   3   6       26.86       26.33     17.42 o
 -18   3   6       52.83       60.60     17.52 o
 -17   3   6        2.57        1.54     15.61 o
 -16   3   6       11.62       12.17     15.39 o
 -15   3   6      139.63      126.03     17.49 o
 -14   3   6      629.73      583.40     24.21 o
 -13   3   6     1821.36     1760.75     30.12 o
 -12   3   6       47.56       75.90      7.20 o
 -11   3   6      455.07      456.33      9.32 o
 -10   3   6      394.00      451.27      9.02 o
  -9   3   6     1624.10     1558.25     21.71 o
  -8   3   6      430.29      395.00      8.75 o
  -7   3   6     1760.29     1687.25     24.74 o
  -6   3   6        9.11       26.90      3.63 o
  -5   3   6        8.78        6.60      3.50 o
  -4   3   6     9592.80    10087.72     89.47 o
  -3   3   6     1564.74     1629.11     17.77 o
  -2   3   6       32.71       12.24      3.12 o
  -1   3   6      291.41      311.54      6.37 o
   0   3   6      244.59      539.85      7.67 o
   1   3   6       41.63       24.10      2.65 o
   2   3   6     1264.42     1415.20     19.12 o
   3   3   6      188.87      196.45     15.10 o
   4   3   6     3955.58     3791.27     40.96 o
   5   3   6      135.46      131.49      8.62 o
   6   3   6     2025.97     1931.54     22.07 o
   7   3   6      168.13      159.09      5.59 o
   8   3   6     2340.29     2447.17     29.21 o
   9   3   6      871.85      835.04     13.09 o
  10   3   6      782.19      834.90     14.26 o
  11   3   6        2.34        8.05      6.97 o
  12   3   6     1062.42     1013.43     23.55 o
  13   3   6      154.41      171.13     11.67 o
  14   3   6        1.87       13.82     17.85 o
  15   3   6       93.10       77.75     23.39 o
  16   3   6       58.89       36.15     21.05 o
  17   3   6        5.60       -4.54     36.15 o
 -19   4   6       42.13       38.38     18.03 o
 -18   4   6      300.33      330.81     22.05 o
 -17   4   6       15.61        4.59     15.89 o
 -16   4   6     1310.77     1280.46     36.33 o
 -15   4   6      723.47      662.31     26.80 o
 -14   4   6     4280.83     4362.18    111.07 o
 -13   4   6      120.29      123.79     10.10 o
 -12   4   6     1285.15     1322.43     20.65 o
 -11   4   6      763.10      793.51     18.65 o
 -10   4   6     2031.52     1858.75     20.56 o
  -9   4   6     4524.48     4469.40     47.18 o
  -8   4   6     6908.75     7715.96     72.64 o
  -7   4   6      630.71      589.51     10.13 o
  -6   4   6    27045.55    27572.60    242.32 o
  -5   4   6       27.10       11.84      3.32 o
  -4   4   6      912.41     1220.18     13.22 o
  -3   4   6     2134.23     2081.80     28.94 o
  -2   4   6       19.71        1.31      2.46 o
  -1   4   6      279.21      295.00      5.72 o
   0   4   6     8430.84     8622.70     72.25 o
   1   4   6      275.83      235.64      4.98 o
   2   4   6      703.31      915.08      9.86 o
   3   4   6       13.22       19.09      2.88 o
   4   4   6    19723.64    19018.14    193.84 o
   5   4   6        9.04       31.80      3.80 o
   6   4   6     5118.31     5166.32     54.41 o
   7   4   6      460.08      403.58     11.39 o
   8   4   6     3971.25     3886.42     42.07 o
   9   4   6       99.16      115.31      7.94 o
  10   4   6      919.07      946.43     17.17 o
  11   4   6      218.52      226.08     16.82 o
  12   4   6     3969.30     4023.34     66.25 o
  13   4   6       75.77       90.78     14.63 o
  14   4   6     1458.54     1466.28     70.17 o
  15   4   6       88.96       38.43     32.96 o
  16   4   6      394.11      401.66     28.45 o
  17   4   6       78.25       82.93     36.15 o
 -19   5   6       28.56       18.47     17.74 o
 -18   5   6      120.14       86.39     18.32 o
 -17   5   6      117.96      131.34     17.79 o
 -16   5   6      120.78      130.95     17.26 o
 -15   5   6      370.48      321.62     19.65 o
 -14   5   6      197.17      203.96     14.31 o
 -13   5   6     2218.35     2309.70     37.47 o
 -12   5   6     1016.63     1005.67     19.48 o
 -11   5   6     2436.35     2393.24     28.54 o
 -10   5   6     1182.91     1228.68     15.34 o
  -9   5   6     1448.83     1425.79     17.06 o
  -8   5   6       74.52      136.69      5.61 o
  -7   5   6      147.06      157.91      5.49 o
  -6   5   6     1597.47     1519.08     25.71 o
  -5   5   6     2409.08     2213.45     23.71 o
  -4   5   6     4278.04     4191.30     38.19 o
  -3   5   6        3.40        1.76      3.34 o
  -2   5   6     6348.78     6059.09     56.02 o
  -1   5   6       20.07        6.98      2.62 o
   0   5   6     2754.09     2463.72     21.21 o
   1   5   6      666.15      647.65      8.56 o
   2   5   6    13591.90    13169.08    125.55 o
   3   5   6     4823.89     4695.46     49.35 o
   4   5   6     1087.25     1020.21     14.62 o
   5   5   6      214.36      239.89     13.14 o
   6   5   6      741.92      737.42     11.21 o
   7   5   6       32.34       31.75      4.77 o
   8   5   6      697.91      601.52     10.58 o
   9   5   6        2.95        0.29      4.85 o
  10   5   6     2714.22     2733.10     36.38 o
  11   5   6      277.19      301.66     13.32 o
  12   5   6       34.33       50.60     14.64 o
  13   5   6       40.86       11.73     16.30 o
  14   5   6      624.13      643.23     34.19 o
  15   5   6       47.14       57.41     31.89 o
  16   5   6      546.37      554.96     53.16 o
  17   5   6       15.11        6.38     34.02 o
 -18   6   6       97.93      103.20     18.32 o
 -17   6   6       57.42       34.80     16.96 o
 -16   6   6      164.69      167.37     18.03 o
 -15   6   6      296.97      340.30     21.05 o
 -14   6   6      498.92      461.09     24.27 o
 -13   6   6      896.22      917.55     22.66 o
 -12   6   6     6131.72     6283.21     79.02 o
 -11   6   6      142.30      134.85      6.48 o
 -10   6   6     1261.90     1367.38     16.71 o
  -9   6   6      160.20      130.52      7.48 o
  -8   6   6     1569.56     1458.56     17.34 o
  -7   6   6     5180.21     5271.23     51.34 o
  -6   6   6     2781.23     3076.79     30.94 o
  -5   6   6     1106.10     1088.48     15.93 o
  -4   6   6     5514.95     5458.21     48.59 o
  -3   6   6      676.38      686.65      9.92 o
  -2   6   6     1387.69     1490.35     15.58 o
  -1   6   6      806.28      712.53      9.22 o
   0   6   6     1548.78     1782.75     18.44 o
   1   6   6     1457.31     1483.49     17.39 o
   2   6   6      753.77      722.62     10.94 o
   3   6   6     1640.59     1625.86     18.84 o
   4   6   6     2030.59     2231.20     28.15 o
   5   6   6     2910.18     2917.47     50.59 o
   6   6   6     3217.58     2981.12     34.96 o
   7   6   6      391.49      442.15     24.75 o
   8   6   6     3247.90     3213.97     37.92 o
   9   6   6       55.51       43.77      5.64 o
  10   6   6     3473.52     3386.34     46.37 o
  11   6   6       16.61       32.82     10.64 o
  12   6   6     1509.03     1477.27     43.48 o
  13   6   6       10.95       51.19     19.37 o
  14   6   6      884.57      814.37     55.28 o
  15   6   6      146.42       97.81     34.02 o
  16   6   6      122.10      129.70     36.15 o
  17   6   6       19.10      -23.39     34.02 o
 -18   7   6        5.08        5.59     17.26 o
 -17   7   6      315.31      322.72     26.09 o
 -16   7   6      119.52       98.72     17.52 o
 -15   7   6     1257.75     1288.63     36.48 o
 -14   7   6      159.07      167.75     16.99 o
 -13   7   6      462.78      413.51     19.16 o
 -12   7   6     1091.89     1043.25     21.01 o
 -11   7   6      443.50      417.16     11.40 o
 -10   7   6      757.45      711.99     12.70 o
  -9   7   6      566.90      553.73     10.54 o
  -8   7   6     2313.39     2371.49     27.63 o
  -7   7   6     1110.23     1126.06     14.53 o
  -6   7   6     4582.31     4372.72     42.74 o
  -5   7   6       31.60       37.71      5.07 o
  -4   7   6    20202.22    20324.32    193.43 o
  -3   7   6     2225.58     2086.81     20.71 o
  -2   7   6     1131.77      905.59     11.19 o
  -1   7   6     2831.39     2742.56     26.72 o
   0   7   6     2277.97     2069.45     22.91 o
   1   7   6        2.20        3.38      3.88 o
   2   7   6     7104.40     6983.81     72.59 o
   3   7   6       83.92       78.83      4.94 o
   4   7   6     9442.49     9455.53     93.23 o
   5   7   6     1963.91     1939.94     28.07 o
   6   7   6     2286.42     2200.48     29.29 o
   7   7   6      164.10      194.01     12.83 o
   8   7   6      320.55      292.66      9.29 o
   9   7   6      142.32      127.63     10.31 o
  10   7   6       82.99       84.82      9.65 o
  11   7   6      247.07      248.79     16.90 o
  12   7   6      816.57      801.81     37.59 o
  13   7   6      617.14      689.81     42.53 o
  14   7   6      610.85      612.37     53.16 o
  15   7   6        1.45       -4.25     31.89 o
  16   7   6      238.74      267.91     42.53 o
 -17   8   6       52.99       56.53     17.79 o
 -16   8   6        3.77       30.54     16.88 o
 -15   8   6      349.15      344.64     20.98 o
 -14   8   6      180.21      145.61     14.55 o
 -13   8   6      708.33      677.60     27.07 o
 -12   8   6      582.20      627.65     17.44 o
 -11   8   6     1257.33     1194.46     27.86 o
 -10   8   6     3336.16     3316.90     35.89 o
  -9   8   6       50.80       63.10      5.25 o
  -8   8   6      199.99      172.63      6.79 o
  -7   8   6      565.18      569.86     10.93 o
  -6   8   6      331.91      340.27      8.90 o
  -5   8   6       63.55       43.25      5.48 o
  -4   8   6       33.77       28.16      4.46 o
  -3   8   6      191.24      174.08      5.49 o
  -2   8   6     1847.16     2019.23     20.51 o
  -1   8   6        0.16       -3.62      3.62 o
   0   8   6       67.34       79.09      5.04 o
   1   8   6      290.59      283.60      7.98 o
   2   8   6      224.52      300.45      8.51 o
   3   8   6       70.86       65.41      5.71 o
   4   8   6      209.09      178.15      6.62 o
   5   8   6      391.05      427.59      9.77 o
   6   8   6        3.53       21.52      4.91 o
   7   8   6      495.18      516.15     15.31 o
   8   8   6     1353.21     1367.53     26.31 o
   9   8   6      251.32      244.51     14.46 o
  10   8   6     1960.99     1937.54     40.54 o
  11   8   6       72.42       94.07     15.31 o
  12   8   6      264.26      213.86     23.27 o
  13   8   6      151.70      232.95     24.06 o
  14   8   6       88.91       93.56     34.02 o
  15   8   6      190.71      253.03     40.40 o
  16   8   6      455.92      433.76     46.78 o
 -17   9   6      603.23      634.84     30.26 o
 -16   9   6      261.99      246.67     20.16 o
 -15   9   6     1003.42     1039.35     34.11 o
 -14   9   6      629.20      646.00     24.39 o
 -13   9   6      524.75      459.54     20.87 o
 -12   9   6        2.90      -11.07     11.07 o
 -11   9   6      144.37      153.05      9.97 o
 -10   9   6     1179.85     1248.71     27.63 o
  -9   9   6       90.51       90.85      6.39 o
  -8   9   6     2280.57     2165.33     24.63 o
  -7   9   6     3220.38     3004.53     32.86 o
  -6   9   6      856.88      780.55     12.71 o
  -5   9   6       66.43       65.20      5.48 o
  -4   9   6     5830.99     5963.67     60.19 o
  -3   9   6       60.20       34.22      4.88 o
  -2   9   6     9179.58     9076.16     84.19 o
  -1   9   6      253.30      299.06     10.31 o
   0   9   6    16447.87    16083.46    163.35 o
   1   9   6       20.57       90.74     40.01 o
   2   9   6    21175.44    21516.12    210.44 o
   3   9   6        1.81        8.51      5.11 o
   4   9   6     4330.26     4151.53     46.70 o
   5   9   6      323.20      325.46     10.12 o
   6   9   6     1183.53     1128.27     18.45 o
   7   9   6      165.43      131.79      7.23 o
   8   9   6        6.63       10.74      6.79 o
   9   9   6       42.29       44.34      9.16 o
  10   9   6        7.12        3.56      8.81 o
  11   9   6      139.21      133.82     16.56 o
  12   9   6     2636.65     2485.27     59.18 o
  13   9   6      539.50      552.77     41.46 o
  14   9   6     1979.22     1866.88     87.18 o
  15   9   6       26.25       48.90     34.02 o
 -16  10   6        4.97       21.61     16.96 o
 -15  10   6      950.53      956.56     33.06 o
 -14  10   6       59.81       65.41     14.19 o
 -13  10   6       17.36       40.85     13.10 o
 -12  10   6      399.79      422.04     21.02 o
 -11  10   6      402.86      406.87     15.38 o
 -10  10   6      283.01      275.80     10.32 o
  -9  10   6     2867.92     2783.99     38.59 o
  -8  10   6        4.80        2.46      5.75 o
  -7  10   6     1296.92     1277.44     17.08 o
  -6  10   6        1.77        3.89      5.23 o
  -5  10   6      100.68      115.59      6.26 o
  -4  10   6      637.35      551.85     13.14 o
  -3  10   6     1129.12     1124.63     16.18 o
  -2  10   6     3359.86     3415.31     36.41 o
  -1  10   6      375.77      419.79      9.99 o
   0  10   6      857.34      889.89     16.35 o
   1  10   6      421.62      402.00     12.04 o
   2  10   6     1238.09     1240.78     22.18 o
   3  10   6        6.23        6.67      6.49 o
   4  10   6      362.33      346.58     12.01 o
   5  10   6        8.76       -6.87      6.87 o
   6  10   6        4.24       -1.35      7.31 o
   7  10   6      556.02      561.79     27.53 o
   8  10   6      731.16      736.51     20.11 o
   9  10   6      619.48      545.03     17.70 o
  10  10   6       12.83        7.19     11.30 o
  11  10   6      996.97      998.33     45.11 o
  12  10   6      202.88      213.00     19.57 o
  13  10   6      675.07      674.13     39.00 o
  14  10   6        1.07      -14.88     34.02 o
  15  10   6      803.28      937.69     65.91 o
 -16  11   6        6.47        0.44     18.72 o
 -15  11   6     1163.19     1131.14     36.36 o
 -14  11   6       60.00       47.07     14.19 o
 -13  11   6      148.36      202.24     15.86 o
 -12  11   6       25.46        3.04     12.63 o
 -11  11   6      263.69      255.12     14.24 o
 -10  11   6       70.95       58.23      9.18 o
  -9  11   6     1048.39     1006.33     18.11 o
  -8  11   6      140.12      144.27      7.34 o
  -7  11   6       73.56       83.66      6.76 o
  -6  11   6     8850.02     8996.24     88.52 o
  -5  11   6     1004.33     1037.78     15.09 o
  -4  11   6      716.02      598.40     11.55 o
  -3  11   6      650.72      730.11     14.63 o
  -2  11   6    14244.04    14206.54    140.20 o
  -1  11   6      180.21      250.21     24.17 o
   0  11   6    22384.40    22557.21    282.86 o
   1  11   6      476.45      428.34     22.93 o
   2  11   6     1725.83     1627.18     26.68 o
   3  11   6      938.11      924.00     20.16 o
   4  11   6     3225.36     3144.32     47.31 o
   5  11   6      130.02       83.08     13.98 o
   6  11   6       23.66       11.50      8.97 o
   7  11   6      236.76      234.36     11.89 o
   8  11   6      507.67      461.14     17.05 o
   9  11   6        7.46        9.76     10.86 o
  10  11   6      702.34      622.66     27.89 o
  11  11   6       21.91       15.33     12.52 o
  12  11   6      844.32      831.55     28.80 o
  13  11   6      717.01      776.18     42.02 o
  14  11   6      528.26      448.65     46.78 o
 -15  12   6      307.28      313.60     21.93 o
 -14  12   6      197.19      202.72     17.05 o
 -13  12   6      238.01      237.48     17.16 o
 -12  12   6        1.38      -12.82     12.82 o
 -11  12   6      695.59      696.94     23.33 o
 -10  12   6      106.35      121.34     11.34 o
  -9  12   6      799.97      826.18     17.36 o
  -8  12   6      468.48      452.62     13.81 o
  -7  12   6       40.66       41.81      6.60 o
  -6  12   6       13.25       36.31      6.22 o
  -5  12   6      549.49      516.37     11.30 o
  -4  12   6     1277.43     1373.73     26.03 o
  -3  12   6      869.88      800.12     16.02 o
  -2  12   6     1367.78     1215.33     20.03 o
  -1  12   6      742.50      769.48     17.14 o
   0  12   6       16.30        8.15      7.88 o
   1  12   6      435.60      427.28     15.60 o
   2  12   6      360.37      367.07     14.63 o
   3  12   6     3000.65     2972.08     45.57 o
   4  12   6       16.53       21.18      9.57 o
   5  12   6      198.09      156.14     11.39 o
   6  12   6      101.82      100.65     10.03 o
   7  12   6      673.05      677.25     19.18 o
   8  12   6        1.74        3.82     10.18 o
   9  12   6     2382.43     2388.26     51.61 o
  10  12   6       23.27       18.57     11.05 o
  11  12   6     1508.36     1596.56     69.36 o
  12  12   6      392.59      330.11     23.94 o
  13  12   6      437.87      406.12     44.65 o
 -14  13   6        1.25       16.46     16.76 o
 -13  13   6      469.66      451.87     23.56 o
 -12  13   6       24.32       12.63     13.78 o
 -11  13   6       58.50       67.39     13.94 o
 -10  13   6       27.97       19.93     11.15 o
  -9  13   6      497.86      488.16     19.75 o
  -8  13   6      539.47      524.24     16.99 o
  -7  13   6       57.42       50.46      8.53 o
  -6  13   6     1920.82     1844.72     26.84 o
  -5  13   6      227.44      237.04     10.32 o
  -4  13   6     3151.00     3187.27     42.17 o
  -3  13   6        5.94        1.44      7.80 o
  -2  13   6     5352.15     5417.53     71.18 o
  -1  13   6       41.21       42.89      9.15 o
   0  13   6      978.98      934.68     20.79 o
   1  13   6       88.30       83.14      9.76 o
   2  13   6     1669.47     1660.85     31.26 o
   3  13   6     1052.12      923.07     22.09 o
   4  13   6      853.63      851.12     21.71 o
   5  13   6      513.53      480.96     17.24 o
   6  13   6      592.37      618.57     22.70 o
   7  13   6        0.23       -1.01      9.95 o
   8  13   6       25.17        7.71     10.21 o
   9  13   6       15.25       13.75     11.89 o
  10  13   6      334.57      278.76     15.41 o
  11  13   6      227.55      248.37     15.59 o
  12  13   6        1.52        3.78     15.21 o
 -13  14   6       54.50       27.06     16.57 o
 -12  14   6      149.15      145.93     18.34 o
 -11  14   6      195.87      178.96     17.63 o
 -10  14   6       80.94       86.05     13.89 o
  -9  14   6      790.39      801.93     27.86 o
  -8  14   6      349.77      313.85     15.29 o
  -7  14   6      106.01       97.51     12.20 o
  -6  14   6      208.67      211.95     12.80 o
  -5  14   6        3.99       -2.41      8.55 o
  -4  14   6       98.78      102.53     10.13 o
  -3  14   6      557.86      575.01     23.11 o
  -2  14   6      568.18      611.49     20.48 o
  -1  14   6       19.29        3.89     10.70 o
   0  14   6       25.22       24.07     11.12 o
   1  14   6      101.59       97.41     11.31 o
   2  14   6       10.71        9.57     10.50 o
   3  14   6     1211.63     1145.29     25.49 o
   4  14   6      518.11      485.75     18.23 o
   5  14   6     1220.58     1291.81     27.46 o
   6  14   6        7.54       20.88     10.81 o
   7  14   6     1231.34     1228.99     27.71 o
   8  14   6        2.23       20.92     14.73 o
   9  14   6     1741.98     1699.11     41.17 o
  10  14   6      437.34      367.69     20.45 o
  11  14   6      365.47      368.23     20.71 o
 -11  15   6       32.22       30.00     19.04 o
 -10  15   6       47.90       43.47     19.39 o
  -9  15   6       11.05        4.65     16.98 o
  -8  15   6      736.18      779.45     28.93 o
  -7  15   6        1.38      -10.17     11.67 o
  -6  15   6      415.56      381.21     17.99 o
  -5  15   6       13.11       -7.02     11.38 o
  -4  15   6      193.52      187.61     14.63 o
  -3  15   6       68.68       70.62     12.60 o
  -2  15   6      386.65      378.71     16.96 o
  -1  15   6     1686.42     1708.12     34.52 o
   0  15   6     1002.21      967.45     25.32 o
   1  15   6      957.73      986.98     25.62 o
   2  15   6      292.17      286.09     15.12 o
   3  15   6      904.59      938.45     24.75 o
   4  15   6      304.09      279.07     15.12 o
   5  15   6      480.17      458.62     19.18 o
   6  15   6      638.35      567.56     22.95 o
   7  15   6       80.46       70.10     13.78 o
   8  15   6      103.26      111.97     17.80 o
   9  15   6       15.72       31.73     14.20 o
  10  15   6       50.97       58.25     15.17 o
 -10  16   6      497.74      563.66     46.78 o
  -9  16   6      179.15      190.10     22.76 o
  -8  16   6        5.76        1.05     19.97 o
  -7  16   6      249.79      229.63     17.81 o
  -6  16   6        5.56       10.26     14.56 o
  -5  16   6      109.78      113.71     17.50 o
  -4  16   6      249.44      219.88     19.14 o
  -3  16   6      277.92      261.94     17.55 o
  -2  16   6      516.27      502.09     23.49 o
  -1  16   6       85.02       85.19     13.30 o
   0  16   6      109.21      107.78     13.60 o
   1  16   6      272.20      279.58     15.83 o
   2  16   6        1.17        4.40     12.44 o
   3  16   6      555.64      568.92     23.24 o
   4  16   6        6.91       36.68     13.78 o
   5  16   6      574.68      596.37     24.10 o
   6  16   6      161.03      132.57     15.35 o
   7  16   6      328.95      347.13     20.37 o
   8  16   6      489.34      531.68     25.48 o
  -8  17   6      350.22      328.43     35.99 o
  -7  17   6       62.51       61.01     29.06 o
  -6  17   6      219.97      239.69     20.37 o
  -5  17   6     1087.67     1210.93     37.92 o
  -4  17   6     1089.10     1125.02     36.82 o
  -3  17   6      565.14      600.21     29.24 o
  -2  17   6       24.74       28.36     19.69 o
  -1  17   6     1225.05     1243.14     43.35 o
   0  17   6      158.93      139.89     17.94 o
   1  17   6      360.02      351.80     20.56 o
   2  17   6       71.57       74.40     16.53 o
   3  17   6     1073.35     1152.41     44.81 o
   4  17   6        2.68        7.58     14.14 o
   5  17   6     1196.54     1275.14     33.42 o
   6  17   6      160.48      193.58     19.09 o
  -5  18   6       30.33       31.38     32.96 o
  -4  18   6       18.77       53.90     27.06 o
  -3  18   6      105.62      122.60     22.18 o
  -2  18   6      140.67      122.84     25.67 o
  -1  18   6        7.08       -7.78     19.69 o
   0  18   6       20.34       28.60     19.69 o
   1  18   6       10.35       11.63     19.43 o
   2  18   6      449.10      435.35     28.07 o
   3  18   6       26.64        6.26     16.53 o
 -19   1   7      353.96      403.53     24.64 o
 -18   1   7      539.77      490.94     25.77 o
 -17   1   7     1858.38     1811.94     45.79 o
 -16   1   7     1621.84     1612.04     41.74 o
 -15   1   7     2357.46     2343.94     52.55 o
 -14   1   7     3070.30     3014.78     48.29 o
 -13   1   7       67.04      109.52      9.22 o
 -12   1   7     2370.56     2460.67     29.58 o
 -11   1   7      234.56      228.15      7.32 o
 -10   1   7     1075.83     1046.37     13.25 o
  -9   1   7      453.36      529.31      9.30 o
  -8   1   7      739.09      689.94     10.35 o
  -7   1   7      708.95      568.43      9.32 o
  -6   1   7      350.04      375.53     14.90 o
  -5   1   7    27729.22    28129.94    243.36 o
  -4   1   7      524.80      439.23      7.82 o
  -3   1   7    20164.86    19737.40    186.00 o
  -2   1   7       67.40       53.27      3.79 o
  -1   1   7    12025.92    11444.54    102.68 o
   0   1   7      505.09      492.73     10.67 o
   1   1   7    11197.83    10253.40    118.17 o
   2   1   7       36.64       30.57      4.61 o
   3   1   7    15731.44    15551.61    177.70 o
   4   1   7     1130.92     1148.47     16.03 o
   5   1   7      326.10      230.31      7.58 o
   6   1   7      388.81      361.02      9.87 o
   7   1   7     5390.41     4960.09     67.21 o
   8   1   7      127.90      152.65      9.89 o
   9   1   7    12035.56    12100.50    148.70 o
  10   1   7      442.11      448.67     12.94 o
  11   1   7      189.11      189.71      9.74 o
  12   1   7      196.88      223.21     11.02 o
  13   1   7      455.49      435.25     29.29 o
  14   1   7       73.74       61.66     19.55 o
  15   1   7     1382.46     1389.52     48.11 o
  16   1   7        2.02      -20.26     20.26 o
  17   1   7      357.73      382.56     29.29 o
 -19   2   7      199.85      178.69     20.71 o
 -18   2   7       54.87       71.04     17.74 o
 -17   2   7      160.78      189.51     18.58 o
 -16   2   7        0.51      -10.27     15.13 o
 -15   2   7       72.16       45.52     15.13 o
 -14   2   7      739.57      732.57     25.52 o
 -13   2   7       34.22       39.34      8.19 o
 -12   2   7      109.21      148.13      7.28 o
 -11   2   7        2.60        7.52      4.77 o
 -10   2   7      119.57      151.71      6.13 o
  -9   2   7     4278.25     4269.72     41.45 o
  -8   2   7        2.75        7.19      4.03 o
  -7   2   7      281.86      246.04      6.88 o
  -6   2   7      276.74      241.42      6.52 o
  -5   2   7      243.98      201.56      7.17 o
  -4   2   7        1.34       -3.32      3.32 o
  -3   2   7       21.23       22.34      4.10 o
  -2   2   7       89.82       83.54      3.80 o
  -1   2   7    12504.72    13130.45    117.42 o
   0   2   7      183.00      211.68      5.50 o
   1   2   7      237.18      150.47      5.20 o
   2   2   7     1143.98     1131.24     18.07 o
   3   2   7     4182.07     4488.44     56.71 o
   4   2   7     2385.62     2300.07     47.17 o
   5   2   7     5036.65     5052.11     60.12 o
   6   2   7      490.48      511.33     13.96 o
   7   2   7     6015.67     5922.06     70.26 o
   8   2   7       64.52       79.63      5.86 o
   9   2   7      190.90      177.30     13.07 o
  10   2   7      247.72      217.40      8.95 o
  11   2   7       64.20       75.33      8.04 o
  12   2   7       15.54      107.19     12.69 o
  13   2   7       14.91        2.47     14.19 o
  14   2   7        4.29       49.84     18.75 o
  15   2   7        1.64        4.25     20.26 o
  16   2   7       68.09       60.81     28.70 o
  17   2   7       16.98       24.97     23.27 o
 -19   3   7       77.25       73.75     18.72 o
 -18   3   7      217.97      237.19     20.45 o
 -17   3   7      508.28      452.89     24.18 o
 -16   3   7     1052.37      961.84     31.84 o
 -15   3   7     1580.63     1494.52     39.46 o
 -14   3   7     1323.76     1388.62     33.95 o
 -13   3   7       80.07       76.90      9.44 o
 -12   3   7      405.89      394.92     10.46 o
 -11   3   7      898.99      899.16     15.30 o
 -10   3   7     1126.73     1111.57     15.11 o
  -9   3   7      718.75      720.49     13.92 o
  -8   3   7     2236.14     2294.86     25.34 o
  -7   3   7      133.57       84.18      5.40 o
  -6   3   7     4797.12     4439.81     45.45 o
  -5   3   7      893.43      762.55     10.67 o
  -4   3   7      689.66      634.41      9.53 o
  -3   3   7    15745.13    15598.44    144.57 o
  -2   3   7      286.29      314.37     11.51 o
  -1   3   7       28.17       75.49      3.84 o
   0   3   7      635.40      610.09      8.26 o
   1   3   7    11523.69    11101.96    140.69 o
   2   3   7      284.52      325.84     10.38 o
   3   3   7    34770.56    35300.86    396.61 o
   4   3   7     1803.84     1619.79     20.58 o
   5   3   7    18868.49    18497.81    199.11 o
   6   3   7      429.94      473.80     10.14 o
   7   3   7     4969.22     4870.43     57.76 o
   8   3   7        1.39       -4.45      4.45 o
   9   3   7       94.79      128.17      9.95 o
  10   3   7      125.84      130.98      6.54 o
  11   3   7      189.72      180.85      9.30 o
  12   3   7      192.34      186.57     11.91 o
  13   3   7      868.17      820.10     53.16 o
  14   3   7      229.18      223.26     22.40 o
  15   3   7      740.57      728.14     38.27 o
  16   3   7       73.61       69.46     26.58 o
  17   3   7      390.85      425.26     44.65 o
 -19   4   7       43.92       34.29     18.58 o
 -18   4   7      232.77      171.83     19.92 o
 -17   4   7      997.15      930.79     32.66 o
 -16   4   7      191.78      212.45     18.58 o
 -15   4   7      413.92      394.55     21.44 o
 -14   4   7        9.18       28.68     11.73 o
 -13   4   7     2155.84     2166.91     35.53 o
 -12   4   7      426.15      429.68     13.81 o
 -11   4   7     5828.43     5900.12     63.37 o
 -10   4   7      194.72      182.85      6.26 o
  -9   4   7     2009.62     2033.40     22.42 o
  -8   4   7     1085.84     1039.06     13.88 o
  -7   4   7     1477.07     1486.87     20.11 o
  -6   4   7      384.86      496.75     11.04 o
  -5   4   7      379.13      366.00      8.21 o
  -4   4   7      204.93      189.92      5.39 o
  -3   4   7     2084.77     1970.76     21.15 o
  -2   4   7      552.89      548.61      8.57 o
  -1   4   7      338.77      294.29      6.46 o
   0   4   7      681.47      667.38      9.12 o
   1   4   7     5131.65     5747.61     55.16 o
   2   4   7      931.56      833.86     10.73 o
   3   4   7     1229.34     1204.90     17.94 o
   4   4   7       25.32       31.14      4.25 o
   5   4   7     4223.15     4029.42     45.31 o
   6   4   7       29.20       41.20      4.68 o
   7   4   7    11440.83    11516.98    124.20 o
   8   4   7      217.68      188.40      6.71 o
   9   4   7       39.92       55.50      5.88 o
  10   4   7        8.67       27.29      5.74 o
  11   4   7      275.37      234.26     16.64 o
  12   4   7      138.76      143.26     14.92 o
  13   4   7      314.15      290.44     18.64 o
  14   4   7      247.63      153.09     27.64 o
  15   4   7      193.60      208.11     23.92 o
  16   4   7      137.58      163.72     36.15 o
  17   4   7      108.51       91.43     36.15 o
 -18   5   7        8.07       -0.67     16.96 o
 -17   5   7        4.45        6.14     16.45 o
 -16   5   7       52.21       66.77     16.96 o
 -15   5   7      384.03      345.11     20.20 o
 -14   5   7      466.03      400.30     19.63 o
 -13   5   7       25.47       38.27      9.19 o
 -12   5   7      898.89      860.72     19.78 o
 -11   5   7      244.54      235.03      8.39 o
 -10   5   7      248.42      247.33      7.30 o
  -9   5   7      233.67      207.69      6.41 o
  -8   5   7      729.65      722.40     11.40 o
  -7   5   7     1904.10     1925.83     21.16 o
  -6   5   7     2215.48     2359.86     24.81 o
  -5   5   7     1719.99     1499.94     16.60 o
  -4   5   7       95.23       62.37      4.37 o
  -3   5   7     1059.93      997.87     12.51 o
  -2   5   7      128.13      105.35      4.44 o
  -1   5   7     1681.06     1439.80     15.65 o
   0   5   7      886.54      854.17     10.15 o
   1   5   7    15934.72    16470.35    145.30 o
   2   5   7     1873.74     1748.69     18.93 o
   3   5   7    14497.75    14852.37    147.94 o
   4   5   7       42.28       47.40      4.15 o
   5   5   7     2914.92     2731.09     31.76 o
   6   5   7       37.88       24.81      4.36 o
   7   5   7      144.52      173.10      6.26 o
   8   5   7      940.56      898.78     22.96 o
   9   5   7     2155.19     2334.81     31.41 o
  10   5   7      212.46      194.93     11.00 o
  11   5   7      373.86      324.34     15.96 o
  12   5   7     1049.96      984.29     31.39 o
  13   5   7     1054.24     1054.63     33.00 o
  14   5   7      761.34      788.85     53.16 o
  15   5   7      328.18      299.81     38.27 o
  16   5   7      409.31      491.17     51.03 o
 -18   6   7      109.30      123.23     19.39 o
 -17   6   7       12.61        1.01     16.72 o
 -16   6   7        3.15       -3.01     15.89 o
 -15   6   7     1632.16     1660.20     42.27 o
 -14   6   7     1335.37     1231.64     30.82 o
 -13   6   7     2502.83     2535.33     41.26 o
 -12   6   7       55.51       46.52      8.67 o
 -11   6   7     4255.20     4435.58     49.21 o
 -10   6   7        0.57       -0.69      5.32 o
  -9   6   7     2386.58     2321.67     26.36 o
  -8   6   7        0.63       -0.61      4.52 o
  -7   6   7     6219.54     6230.06     61.78 o
  -6   6   7      202.82      196.33      6.47 o
  -5   6   7     2970.50     2946.18     30.93 o
  -4   6   7       99.88       94.62      5.68 o
  -3   6   7      218.52      199.81      5.69 o
  -2   6   7       18.32        5.72      3.31 o
  -1   6   7     1141.49     1208.22     12.72 o
   0   6   7     2059.66     1959.26     19.46 o
   1   6   7       37.90       57.83      3.71 o
   2   6   7      311.68      310.62      7.77 o
   3   6   7      623.54      576.85     12.85 o
   4   6   7      339.32      333.64     12.38 o
   5   6   7     7976.73     8118.57    100.28 o
   6   6   7       55.61       41.07      4.95 o
   7   6   7     3049.49     2806.64     33.00 o
   8   6   7     1206.97     1245.20     33.21 o
   9   6   7     2110.14     2005.67     34.34 o
  10   6   7       47.25       23.88      9.02 o
  11   6   7     1061.70     1193.59     34.05 o
  12   6   7      103.72      134.15     20.26 o
  13   6   7     1150.81     1104.70     97.81 o
  14   6   7      454.44      380.61     40.40 o
  15   6   7      317.90      284.92     40.40 o
  16   6   7      132.59      206.25     40.40 o
 -18   7   7       61.70       56.51     18.32 o
 -17   7   7       28.83       24.40     17.26 o
 -16   7   7        3.60      -15.68     16.14 o
 -15   7   7      107.07       84.90     16.68 o
 -14   7   7      336.12      275.16     16.38 o
 -13   7   7      183.08      166.03     12.29 o
 -12   7   7      481.65      477.45     16.19 o
 -11   7   7      244.49      226.16     11.58 o
 -10   7   7      322.27      304.91     10.22 o
  -9   7   7        5.77        1.83      5.25 o
  -8   7   7      193.33      191.96      7.21 o
  -7   7   7       14.08        1.26      4.86 o
  -6   7   7      246.83      273.98     10.00 o
  -5   7   7     1531.89     1750.39     20.36 o
  -4   7   7      562.85      521.05      9.50 o
  -3   7   7      840.15      726.70     10.44 o
  -2   7   7     2044.75     1971.30     20.58 o
  -1   7   7     3811.90     3946.98     37.63 o
   0   7   7      389.06      354.80      7.37 o
   1   7   7     5248.67     5193.49     53.02 o
   2   7   7        2.78        2.06      4.27 o
   3   7   7      125.18       88.14      4.75 o
   4   7   7     1452.30     1469.75     27.28 o
   5   7   7     3924.56     3956.82     51.85 o
   6   7   7     1398.76     1361.22     20.14 o
   7   7   7      215.91      246.80     10.99 o
   8   7   7       89.90       77.77      9.22 o
   9   7   7     1707.51     1701.99     36.77 o
  10   7   7       89.02       77.60     11.55 o
  11   7   7        0.04        7.04     13.76 o
  12   7   7      124.28      113.91     21.05 o
  13   7   7        0.81       56.39     27.64 o
  14   7   7      445.91      421.01     42.53 o
  15   7   7      194.95      208.38     38.27 o
  16   7   7      814.12      852.64     61.66 o
 -17   8   7      167.65      184.94     20.20 o
 -16   8   7     1495.83     1412.29     39.90 o
 -15   8   7      370.40      368.78     21.47 o
 -14   8   7      259.61      271.31     21.14 o
 -13   8   7     3004.21     3021.87     61.81 o
 -12   8   7        3.58        9.70      9.28 o
 -11   8   7     3360.94     3341.44     49.75 o
 -10   8   7        4.50       25.38      6.60 o
  -9   8   7     1540.74     1538.68     20.06 o
  -8   8   7      418.31      406.05     10.39 o
  -7   8   7     8448.07     8596.61     85.84 o
  -6   8   7       58.49       38.64      5.54 o
  -5   8   7     3165.60     3176.50     33.99 o
  -4   8   7       79.07       59.09      5.42 o
  -3   8   7      473.86      445.90      9.05 o
  -2   8   7     1233.09     1272.95     23.98 o
  -1   8   7       38.29       31.23      5.77 o
   0   8   7        4.24       10.69      4.71 o
   1   8   7     4332.06     4316.71     44.87 o
   2   8   7     1137.13     1100.86     15.51 o
   3   8   7     1166.04     1047.73     16.62 o
   4   8   7       19.25       39.67      5.06 o
   5   8   7      464.28      426.07     10.21 o
   6   8   7       70.96       59.99      6.74 o
   7   8   7       15.87       55.78      7.91 o
   8   8   7       84.92       54.89     11.33 o
   9   8   7     2180.25     2096.64     43.39 o
  10   8   7      256.55      246.22     17.80 o
  11   8   7     3935.38     3752.55    106.83 o
  12   8   7        3.30        0.49     15.00 o
  13   8   7     2917.48     2817.01     82.53 o
  14   8   7      150.51      138.21     36.15 o
  15   8   7     2039.24     2062.50     93.56 o
 -17   9   7      264.21      292.23     31.61 o
 -16   9   7       70.03       66.90     18.03 o
 -15   9   7       86.57       97.79     17.46 o
 -14   9   7       86.79       78.67     14.51 o
 -13   9   7     2804.85     2771.39     53.03 o
 -12   9   7       29.45       15.12      9.71 o
 -11   9   7      578.42      589.24     17.81 o
 -10   9   7       14.64       12.32      6.97 o
  -9   9   7      856.44      819.71     17.92 o
  -8   9   7      294.97      282.50     10.66 o
  -7   9   7      131.18      187.86      7.30 o
  -6   9   7       51.73       40.28      6.02 o
  -5   9   7      108.46      123.84      6.34 o
  -4   9   7       57.90       75.47      6.53 o
  -3   9   7        8.24       -2.93      4.84 o
  -2   9   7     1702.14     1628.06     37.71 o
  -1   9   7     8376.15     7823.70     82.50 o
   0   9   7      967.36      927.59     15.02 o
   1   9   7        7.86       30.04      5.78 o
   2   9   7     6467.82     6523.05     74.90 o
   3   9   7      368.55      408.33     11.19 o
   4   9   7     2314.72     2268.38     38.99 o
   5   9   7       86.11       67.24      6.62 o
   6   9   7      157.55      146.24      7.08 o
   7   9   7      474.90      436.46     17.33 o
   8   9   7       64.54       28.64      8.21 o
   9   9   7       63.13       44.52     12.07 o
  10   9   7       13.90       35.90     15.98 o
  11   9   7      172.38      200.62     18.15 o
  12   9   7        1.00        5.77     15.86 o
  13   9   7        4.54       32.63     21.76 o
  14   9   7       46.97       53.16     34.02 o
  15   9   7      288.74      344.46     42.53 o
 -16  10   7       27.12       20.34     17.17 o
 -15  10   7     1288.31     1284.69     54.63 o
 -14  10   7        3.26        2.94     13.78 o
 -13  10   7     3068.12     3116.75     58.31 o
 -12  10   7       25.15       31.17     10.88 o
 -11  10   7     1443.21     1462.98     28.58 o
 -10  10   7       96.15      106.79      9.39 o
  -9  10   7     2096.56     2228.11     28.45 o
  -8  10   7      814.76      834.15     20.10 o
  -7  10   7     1121.67     1135.74     16.64 o
  -6  10   7     1640.94     1657.24     31.95 o
  -5  10   7     6779.74     6554.80     67.03 o
  -4  10   7        6.69       13.78      6.26 o
  -3  10   7      137.00      140.46      6.33 o
  -2  10   7      287.74      292.25     18.82 o
  -1  10   7     2479.44     2457.96     29.15 o
   0  10   7     1300.09     1259.80     21.23 o
   1  10   7       16.94       27.68      8.03 o
   2  10   7      369.87      335.98     12.53 o
   3  10   7       69.17       49.47      8.06 o
   4  10   7        2.87       -6.93      6.93 o
   5  10   7      119.04      153.62     10.55 o
   6  10   7      234.16      221.90     14.24 o
   7  10   7      274.81      234.50     11.60 o
   8  10   7      373.94      349.20     16.06 o
   9  10   7     3963.58     3929.86     66.94 o
  10  10   7       43.15       43.40     15.31 o
  11  10   7     2587.75     2518.29     62.83 o
  12  10   7       17.08        3.58     16.24 o
  13  10   7     1512.05     1582.32     93.56 o
  14  10   7       54.47       40.40     34.02 o
 -15  11   7      195.12      208.85     20.06 o
 -14  11   7       30.05       30.09     14.19 o
 -13  11   7      655.98      670.58     25.48 o
 -12  11   7       13.94        0.86     12.29 o
 -11  11   7      511.86      497.12     18.53 o
 -10  11   7       56.14       55.16     10.19 o
  -9  11   7      560.04      579.20     15.37 o
  -8  11   7     1164.32     1196.77     18.03 o
  -7  11   7      311.74      273.14      8.96 o
  -6  11   7     1632.95     1636.06     21.95 o
  -5  11   7       82.86       95.32      6.45 o
  -4  11   7      202.51      173.98      7.28 o
  -3  11   7      840.65      826.06     14.59 o
  -2  11   7      892.57      907.35     16.68 o
  -1  11   7      659.81      627.96     15.71 o
   0  11   7     4560.27     4693.07     67.36 o
   1  11   7      983.82      986.51     21.30 o
   2  11   7      381.41      360.90     14.47 o
   3  11   7     3575.68     3279.95     52.97 o
   4  11   7     1818.00     1817.73     32.77 o
   5  11   7      280.18      237.60     11.93 o
   6  11   7      475.92      444.09     22.06 o
   7  11   7      346.92      308.08     13.79 o
   8  11   7      107.21      128.20     10.55 o
   9  11   7      109.21      109.07     13.65 o
  10  11   7      113.82      118.13     13.03 o
  11  11   7      502.56      548.08     28.84 o
  12  11   7       85.34       78.79     18.33 o
  13  11   7       59.31       57.74     45.72 o
 -14  12   7      935.81      957.09     30.35 o
 -13  12   7     1183.11     1184.42     32.54 o
 -12  12   7        6.79        3.17     13.32 o
 -11  12   7     2205.69     2347.28     44.29 o
 -10  12   7      113.69      147.59     12.86 o
  -9  12   7     2747.07     2736.73     39.32 o
  -8  12   7       28.34       26.14      8.14 o
  -7  12   7       65.61       59.45      7.84 o
  -6  12   7     3743.06     3621.62     44.65 o
  -5  12   7       97.71      144.32      9.21 o
  -4  12   7      710.65      715.63     21.81 o
  -3  12   7     1357.31     1355.95     24.75 o
  -2  12   7        8.90       33.57      9.39 o
  -1  12   7     2266.55     2108.79     35.14 o
   0  12   7      106.20      112.89     11.55 o
   1  12   7     2953.43     2841.80     47.73 o
   2  12   7      122.18      114.69     12.42 o
   3  12   7     2308.79     2152.98     38.63 o
   4  12   7      346.35      349.93     15.59 o
   5  12   7      428.18      460.04     17.10 o
   6  12   7       17.14       -0.52      9.93 o
   7  12   7     2705.74     2648.72     45.05 o
   8  12   7        4.29       16.89     10.14 o
   9  12   7     2638.96     2560.46     93.91 o
  10  12   7        0.95       27.06     12.75 o
  11  12   7     2867.34     2805.88     57.53 o
  12  12   7      233.21      198.69     25.43 o
  13  12   7      681.46      637.89     57.41 o
 -13  13   7      204.84      201.54     19.20 o
 -12  13   7       81.26       80.32     16.85 o
 -11  13   7      922.09      949.44     26.89 o
 -10  13   7      130.11      142.21     13.22 o
  -9  13   7      145.26      183.62     13.34 o
  -8  13   7      866.09      856.54     23.55 o
  -7  13   7      619.39      621.86     19.98 o
  -6  13   7     2096.92     2106.66     35.76 o
  -5  13   7      675.00      643.28     18.78 o
  -4  13   7     1185.99     1147.44     25.22 o
  -3  13   7        8.59       30.48     10.34 o
  -2  13   7     2032.57     2031.27     41.95 o
  -1  13   7      355.39      366.50     15.46 o
   0  13   7     1940.46     1870.98     35.27 o
   1  13   7      132.56      105.57     15.30 o
   2  13   7       15.90        8.99      9.95 o
   3  13   7      432.51      391.82     17.10 o
   4  13   7       15.53        3.34     10.04 o
   5  13   7      201.96      203.78     12.20 o
   6  13   7     2249.67     2256.42     39.02 o
   7  13   7       13.55        3.96     10.58 o
   8  13   7      490.97      443.07     19.58 o
   9  13   7      318.85      340.28     19.19 o
  10  13   7       81.04       84.28     15.93 o
  11  13   7        2.62       26.49     14.37 o
  12  13   7      126.74      138.06     25.43 o
 -12  14   7      276.93      277.63     26.35 o
 -11  14   7      533.08      510.78     31.31 o
 -10  14   7      438.62      474.55     31.00 o
  -9  14   7     1115.85     1169.04     30.84 o
  -8  14   7     1588.97     1625.89     32.95 o
  -7  14   7     1969.84     2039.06     38.94 o
  -6  14   7      334.55      340.59     16.13 o
  -5  14   7     1414.20     1410.94     30.53 o
  -4  14   7      678.55      751.40     22.52 o
  -3  14   7       87.73       95.88     12.36 o
  -2  14   7        6.99        5.24     11.28 o
  -1  14   7      253.16      248.21     14.33 o
   0  14   7       12.32       -5.11     11.02 o
   1  14   7       61.06       53.60     11.89 o
   2  14   7       94.50       68.71     12.02 o
   3  14   7      199.73      199.47     13.57 o
   4  14   7       98.86       59.42     10.89 o
   5  14   7     1114.32     1034.37     24.47 o
   6  14   7      154.00      166.85     13.38 o
   7  14   7     1379.23     1375.24     30.04 o
   8  14   7      169.55      179.64     16.21 o
   9  14   7     1255.40     1240.43     41.28 o
  10  14   7      393.69      365.60     19.45 o
 -11  15   7      147.04      175.60     23.26 o
 -10  15   7       66.48       47.93     18.06 o
  -9  15   7      442.11      466.90     33.87 o
  -8  15   7      542.61      540.37     29.37 o
  -7  15   7      392.39      390.51     20.02 o
  -6  15   7      720.23      735.59     26.76 o
  -5  15   7     1239.66     1175.52     31.89 o
  -4  15   7      751.33      735.47     26.09 o
  -3  15   7      314.61      318.63     16.25 o
  -2  15   7      173.13      154.26     13.86 o
  -1  15   7     1238.75     1220.46     28.49 o
   0  15   7      864.41      877.07     24.48 o
   1  15   7      512.65      509.35     20.59 o
   2  15   7     1334.76     1338.64     29.98 o
   3  15   7       58.00       54.51     12.71 o
   4  15   7      293.90      261.83     15.18 o
   5  15   7      174.37      153.98     14.97 o
   6  15   7      479.04      461.34     21.24 o
   7  15   7      125.57      109.11     16.35 o
   8  15   7      323.10      297.04     20.80 o
   9  15   7        1.36       24.45     14.09 o
  -9  16   7      654.69      663.28     37.17 o
  -8  16   7      469.70      490.77     28.69 o
  -7  16   7      691.43      709.91     30.49 o
  -6  16   7      951.79     1033.77     34.91 o
  -5  16   7      383.58      348.98     27.93 o
  -4  16   7      260.24      265.71     20.46 o
  -3  16   7      320.35      270.48     20.37 o
  -2  16   7      280.70      268.61     17.55 o
  -1  16   7      233.58      290.55     16.38 o
   0  16   7       18.62        3.87     12.72 o
   1  16   7      122.82      131.42     15.12 o
   2  16   7        0.31      -12.38     13.37 o
   3  16   7      545.28      526.46     23.48 o
   4  16   7      338.75      300.96     17.84 o
   5  16   7     1244.89     1196.86     31.91 o
   6  16   7       78.13       71.26     14.87 o
   7  16   7      261.04      252.33     19.30 o
  -7  17   7      219.07      188.33     24.00 o
  -6  17   7      195.52      210.15     20.69 o
  -5  17   7      427.67      528.25     34.26 o
  -4  17   7     1709.11     1768.36     55.01 o
  -3  17   7     1345.15     1318.89     45.83 o
  -2  17   7      780.74      787.83     37.39 o
  -1  17   7     2182.62     2115.41     59.97 o
   0  17   7      122.05       96.43     19.73 o
   1  17   7      194.42      203.60     19.01 o
   2  17   7      104.75      101.76     17.17 o
   3  17   7      232.21      223.26     19.01 o
   4  17   7        1.67       10.06     16.35 o
   5  17   7      767.52      795.11     30.78 o
  -3  18   7      499.80      614.50     36.46 o
  -2  18   7      593.38      566.01     36.18 o
  -1  18   7      296.37      242.06     24.82 o
   0  18   7      181.67      160.67     23.14 o
   1  18   7       60.87       50.53     20.16 o
 -19   0   8      758.52      772.11     46.54 o
 -18   0   8        4.94       30.35     24.50 o
 -17   0   8     1222.42     1262.34     62.73 o
 -16   0   8     1672.71     1550.18     70.17 o
 -15   0   8     2073.26     1958.57     66.59 o
 -14   0   8     3292.91     3148.19     78.13 o
 -13   0   8      880.39      839.53     26.06 o
 -12   0   8       28.88       37.59     10.03 o
 -11   0   8      602.11      565.28     18.08 o
 -10   0   8     2760.04     2766.54     43.36 o
  -9   0   8      837.34      970.67     20.24 o
  -8   0   8     4911.42     4708.63     70.05 o
  -7   0   8     1868.19     1794.99     31.97 o
  -6   0   8    12827.54    12783.08    175.23 o
  -5   0   8    11279.31    11042.10    151.67 o
  -4   0   8    10468.98    11309.08    165.08 o
  -3   0   8      448.82      348.81     11.38 o
  -2   0   8     6120.65     5147.69     72.30 o
  -1   0   8      229.12      309.87     10.20 o
   0   0   8     4653.22     5708.43     98.42 o
   1   0   8      870.18      774.13     19.92 o
   2   0   8     2035.40     2071.40     40.59 o
   3   0   8      601.05      508.63     16.19 o
   4   0   8     1723.67     1713.91     34.51 o
   5   0   8     3455.77     3326.75     61.50 o
   6   0   8     5943.30     5698.70    101.60 o
   7   0   8     2345.58     2336.77     45.92 o
   8   0   8    26960.04    26674.84    456.34 o
   9   0   8      986.23      960.56     24.97 o
  10   0   8     1566.42     1609.68     35.32 o
  11   0   8       81.10       71.92     11.40 o
  12   0   8     3400.09     3625.88     79.62 o
  13   0   8       62.32       53.16     27.64 o
  14   0   8      465.99      399.74     38.27 o
  15   0   8        1.00      -27.64     27.64 o
  16   0   8      308.57      372.10     40.40 o
  17   0   8       53.42       55.28     34.02 o
 -19   1   8      101.02       65.28     19.09 o
 -18   1   8      403.35      424.43     25.98 o
 -17   1   8       10.40       17.90     16.45 o
 -16   1   8        4.64       21.05     15.61 o
 -15   1   8      179.03      196.69     18.07 o
 -14   1   8      555.04      513.81     23.93 o
 -13   1   8       11.36        7.78      8.19 o
 -12   1   8       30.79       29.92      6.87 o
 -11   1   8     2207.40     2217.94     26.13 o
 -10   1   8      685.98      718.17     11.67 o
  -9   1   8      762.24      679.04     11.22 o
  -8   1   8     2788.67     2779.08     29.00 o
  -7   1   8     1565.16     1550.86     18.35 o
  -6   1   8      107.12      111.09     10.73 o
  -5   1   8      488.47      431.26      9.31 o
  -4   1   8        0.43        1.67      3.80 o
  -3   1   8      595.94      502.97      9.18 o
  -2   1   8       60.39       62.90      4.26 o
  -1   1   8        0.13       -3.66      3.66 o
   0   1   8     5671.44     5753.43     60.50 o
   1   1   8     1337.00     1183.53     18.45 o
   2   1   8     2355.14     2347.25     31.86 o
   3   1   8      533.97      494.82     15.47 o
   4   1   8     1133.28      946.94     16.12 o
   5   1   8        1.64       -0.43      5.60 o
   6   1   8      484.15      496.43     12.10 o
   7   1   8      177.17      202.45     13.61 o
   8   1   8     1969.11     2112.72     33.41 o
   9   1   8      184.51      209.46     12.66 o
  10   1   8       70.48       45.93      7.66 o
  11   1   8      141.18      152.15      9.39 o
  12   1   8      931.33      928.75     26.27 o
  13   1   8        2.61        5.25     14.29 o
  14   1   8      384.26      399.34     28.45 o
  15   1   8       16.47       -9.77     20.26 o
  16   1   8      367.56      350.74     27.78 o
  17   1   8        8.36      -22.55     22.55 o
 -19   2   8      521.73      571.72     29.77 o
 -18   2   8       12.98       17.22     17.42 o
 -17   2   8      541.71      499.83     26.56 o
 -16   2   8      850.57      861.40     31.84 o
 -15   2   8     1096.84     1026.02     32.83 o
 -14   2   8     2415.01     2359.36     41.85 o
 -13   2   8     1213.33     1170.64     23.57 o
 -12   2   8     2181.69     2267.15     32.00 o
 -11   2   8        1.94       -6.01      6.01 o
 -10   2   8     2136.33     2025.94     22.99 o
  -9   2   8     1511.91     1546.81     18.57 o
  -8   2   8    13986.55    14251.88    133.14 o
  -7   2   8       15.35       12.22      4.32 o
  -6   2   8    11252.17    11222.32    105.10 o
  -5   2   8        4.55       -3.99      3.99 o
  -4   2   8     1781.25     1433.40     17.21 o
  -3   2   8     2905.75     2875.25     32.65 o
  -2   2   8     2638.47     2886.69     30.08 o
  -1   2   8     2136.44     1899.29     23.78 o
   0   2   8     9667.63     9879.10    128.22 o
   1   2   8      293.37      311.57     17.42 o
   2   2   8     1110.93     1065.90     18.79 o
   3   2   8       10.59       11.09      5.14 o
   4   2   8     5277.06     5470.84     68.88 o
   5   2   8       66.12       65.13      6.10 o
   6   2   8    12345.15    12319.21    150.85 o
   7   2   8       49.71       45.12      6.42 o
   8   2   8       38.52       73.79      7.18 o
   9   2   8      839.21      920.23     29.53 o
  10   2   8     1348.68     1392.51     25.82 o
  11   2   8      226.83      224.18     10.29 o
  12   2   8     6868.94     6969.04    122.21 o
  13   2   8       48.99       41.08     18.75 o
  14   2   8     1659.58     1836.00     57.07 o
  15   2   8       70.77       58.02     21.26 o
  16   2   8      624.54      671.98     37.50 o
 -18   3   8       15.00       11.15     17.42 o
 -17   3   8      623.37      591.67     28.43 o
 -16   3   8      557.69      555.27     27.33 o
 -15   3   8       44.15       59.71     15.61 o
 -14   3   8      147.73      114.79     13.06 o
 -13   3   8      133.81      136.94     10.83 o
 -12   3   8       82.30      114.58      8.84 o
 -11   3   8      844.12      879.56     16.00 o
 -10   3   8     1594.05     1525.35     19.32 o
  -9   3   8      281.15      290.18      8.48 o
  -8   3   8        0.66       -4.51      4.51 o
  -7   3   8       99.27      108.93      6.12 o
  -6   3   8     2655.42     2561.98     29.26 o
  -5   3   8     3192.28     3065.99     31.90 o
  -4   3   8      235.65      338.07      8.93 o
  -3   3   8      972.83      867.40     12.27 o
  -2   3   8     6883.37     6951.81     66.13 o
  -1   3   8        1.73       -3.39      3.47 o
   0   3   8      217.32      337.96     11.66 o
   1   3   8      319.78      334.02     18.43 o
   2   3   8       74.21       34.35      5.29 o
   3   3   8     1151.41     1072.34     34.36 o
   4   3   8      917.75      959.85     15.00 o
   5   3   8      217.40      212.76     11.78 o
   6   3   8     3183.63     3105.40     38.40 o
   7   3   8      160.79      164.35      6.92 o
   8   3   8     8282.03     8010.70     93.17 o
   9   3   8       41.99       53.28      6.91 o
  10   3   8     2306.49     2303.89     29.84 o
  11   3   8      196.07      199.49     10.62 o
  12   3   8        1.06       42.99     14.19 o
  13   3   8       99.78       83.66     19.37 o
  14   3   8      107.36       99.55     20.89 o
  15   3   8       70.81       40.93     20.89 o
  16   3   8       72.88      114.82     36.15 o
 -18   4   8       86.57      101.40     19.09 o
 -17   4   8      108.44      121.16     18.32 o
 -16   4   8       63.78       57.86     16.72 o
 -15   4   8      114.91      112.02     16.68 o
 -14   4   8     1953.69     1889.98     38.49 o
 -13   4   8       16.26       14.16      9.09 o
 -12   4   8     4670.00     4875.85     67.21 o
 -11   4   8      774.51      865.33     26.91 o
 -10   4   8     2962.42     3000.41     32.87 o
  -9   4   8        0.61        7.67      4.84 o
  -8   4   8     4404.23     3987.33     43.71 o
  -7   4   8     1522.23     1565.25     19.82 o
  -6   4   8    18560.30    19567.88    194.31 o
  -5   4   8       37.16       18.62      4.48 o
  -4   4   8     4562.51     4416.94     44.01 o
  -3   4   8       19.99       33.15      5.81 o
  -2   4   8       56.49      103.18      4.66 o
  -1   4   8       23.40       17.87      3.49 o
   0   4   8      317.30      403.89     12.38 o
   1   4   8     1389.27     1287.25     16.38 o
   2   4   8       18.69       33.46      3.94 o
   3   4   8       46.45       48.76      6.42 o
   4   4   8      697.04      727.91     11.74 o
   5   4   8       36.34       48.64      4.68 o
   6   4   8      250.67      238.46      7.58 o
   7   4   8       39.53       35.84      4.97 o
   8   4   8     1137.86     1151.59     31.37 o
   9   4   8       11.92       12.33      5.66 o
  10   4   8     3995.06     3967.22     50.26 o
  11   4   8      172.58      172.22      9.07 o
  12   4   8     2827.37     2866.92     68.00 o
  13   4   8      143.66      135.49     16.40 o
  14   4   8     2249.70     2068.88     89.30 o
  15   4   8       10.45      -29.77     29.77 o
  16   4   8      347.86      318.94     42.53 o
 -18   5   8       14.20        0.93     17.74 o
 -17   5   8        7.26       -1.04     16.96 o
 -16   5   8      110.70      123.32     17.79 o
 -15   5   8     1015.19     1009.29     32.58 o
 -14   5   8     1517.20     1460.33     34.64 o
 -13   5   8     1131.57     1133.84     27.48 o
 -12   5   8       83.08      100.94     10.34 o
 -11   5   8     1915.31     2138.56     36.73 o
 -10   5   8       49.18       54.80      6.30 o
  -9   5   8      166.46      142.93      6.83 o
  -8   5   8      753.83      761.52     18.19 o
  -7   5   8      716.51      711.30     12.87 o
  -6   5   8       40.07       20.69      4.69 o
  -5   5   8        7.54       -4.34      4.34 o
  -4   5   8     7436.67     7418.38     69.33 o
  -3   5   8     2311.45     2251.45     24.80 o
  -2   5   8      716.59      504.91      8.76 o
  -1   5   8      436.56      413.38      7.84 o
   0   5   8     2820.41     2416.85     24.18 o
   1   5   8      346.65      303.58      6.40 o
   2   5   8     4976.88     4915.25     56.70 o
   3   5   8       95.41      106.96      7.29 o
   4   5   8     4653.56     4330.33     48.48 o
   5   5   8      901.41      897.10     16.94 o
   6   5   8     2162.73     2111.21     25.90 o
   7   5   8      809.28      788.12     12.93 o
   8   5   8     6349.72     6341.02     73.59 o
   9   5   8       11.10       10.70      6.50 o
  10   5   8     1437.36     1325.89     23.59 o
  11   5   8      228.96      200.99     18.41 o
  12   5   8      436.42      478.50     31.57 o
  13   5   8      480.01      540.15     33.80 o
  14   5   8       63.49       85.05     31.89 o
  15   5   8      282.31      248.78     38.27 o
  16   5   8      272.03      267.91     40.40 o
 -18   6   8       10.41        6.75     18.23 o
 -17   6   8      105.65      121.97     19.09 o
 -16   6   8      305.98      286.77     20.98 o
 -15   6   8       36.08        8.61     16.19 o
 -14   6   8      144.94      143.60     14.79 o
 -13   6   8      809.25      766.07     20.70 o
 -12   6   8     4714.87     4574.72     88.50 o
 -11   6   8      404.52      480.64     16.75 o
 -10   6   8     5041.07     5111.13     58.98 o
  -9   6   8       47.17       38.97      6.02 o
  -8   6   8     1966.13     2067.57     25.44 o
  -7   6   8       28.25       22.42      5.11 o
  -6   6   8     2359.75     2277.73     25.79 o
  -5   6   8     1835.83     1822.45     22.96 o
  -4   6   8     3205.53     3186.66     31.77 o
  -3   6   8     2016.57     1876.17     20.87 o
  -2   6   8      927.79      794.81     11.49 o
  -1   6   8       60.96       41.61      4.66 o
   0   6   8      101.72      112.93      3.92 o
   1   6   8       12.59       23.82      3.70 o
   2   6   8     1372.95     1504.51     17.92 o
   3   6   8       76.20       68.66      4.92 o
   4   6   8      224.47      210.28      7.40 o
   5   6   8      174.07      183.48      7.63 o
   6   6   8     2127.33     2194.72     28.80 o
   7   6   8      123.58      128.10      7.12 o
   8   6   8      471.43      497.98     18.00 o
   9   6   8      319.10      345.78     20.71 o
  10   6   8     3568.72     3440.71     64.16 o
  11   6   8        1.48       -0.65     13.39 o
  12   6   8     1755.53     1624.02     60.60 o
  13   6   8      292.85      327.53     26.28 o
  14   6   8     1693.85     1677.64     80.80 o
  15   6   8       62.25       80.80     36.15 o
  16   6   8      180.65      155.22     38.27 o
 -17   7   8        1.66      -18.17     18.17 o
 -16   7   8      606.97      550.98     28.37 o
 -15   7   8      271.05      260.54     20.16 o
 -14   7   8      649.64      622.93     23.84 o
 -13   7   8      436.44      412.52     20.09 o
 -12   7   8      268.74      347.85     20.49 o
 -11   7   8      581.14      629.05     17.01 o
 -10   7   8     1815.69     1877.10     28.37 o
  -9   7   8     1448.86     1534.80     21.00 o
  -8   7   8        8.91       -1.57      5.38 o
  -7   7   8     1010.75      964.21     14.77 o
  -6   7   8       29.13       34.18      5.28 o
  -5   7   8      404.66      414.74      9.88 o
  -4   7   8     3499.26     3423.10     35.06 o
  -3   7   8      273.66      261.52      9.17 o
  -2   7   8    14925.44    14650.35    132.53 o
  -1   7   8      877.66      886.97     10.79 o
   0   7   8     2294.87     2063.22     21.66 o
   1   7   8       49.39       42.48      4.69 o
   2   7   8     7313.15     7227.17     78.64 o
   3   7   8      101.68       86.69      5.35 o
   4   7   8     4670.13     4669.28     67.16 o
   5   7   8      253.36      274.02     10.98 o
   6   7   8     3877.66     3702.89     55.40 o
   7   7   8     1153.15     1136.56     24.19 o
   8   7   8      123.61      129.98     12.60 o
   9   7   8       62.21       41.40     12.58 o
  10   7   8      450.00      416.27     20.80 o
  11   7   8      136.56      143.15     15.65 o
  12   7   8      229.56      251.64     18.45 o
  13   7   8      514.25      523.91     35.31 o
  14   7   8      139.14      174.36     36.15 o
  15   7   8       90.42      119.07     36.15 o
 -17   8   8        0.61      -17.26     17.26 o
 -16   8   8       28.92       45.57     17.26 o
 -15   8   8       57.67       26.10     16.45 o
 -14   8   8       69.79       46.18     13.78 o
 -13   8   8      260.58      235.32     14.08 o
 -12   8   8     1526.82     1351.64     27.15 o
 -11   8   8      500.15      512.33     17.90 o
 -10   8   8     1437.88     1378.04     23.19 o
  -9   8   8     1322.43     1427.68     30.72 o
  -8   8   8     1161.26     1204.34     17.86 o
  -7   8   8      517.96      588.96     16.64 o
  -6   8   8      169.31      175.56      7.05 o
  -5   8   8      807.25      861.93     13.72 o
  -4   8   8     1457.64     1477.92     18.74 o
  -3   8   8     1068.87     1001.63     14.39 o
  -2   8   8     3026.07     2973.13     30.84 o
  -1   8   8      407.39      376.71      9.31 o
   0   8   8      631.70      568.81      9.75 o
   1   8   8        0.83        1.68      5.06 o
   2   8   8      178.14      182.11      6.98 o
   3   8   8       88.23      104.51      6.21 o
   4   8   8      739.10      843.77     16.62 o
   5   8   8       22.10       17.04      7.10 o
   6   8   8      114.93      125.47      9.46 o
   7   8   8       71.61      119.85     17.80 o
   8   8   8      245.96      246.44     17.49 o
   9   8   8      298.70      299.23     17.49 o
  10   8   8      733.67      796.15     34.74 o
  11   8   8      472.63      550.81     48.59 o
  12   8   8      445.14      441.79     25.40 o
  13   8   8      512.30      644.97     39.09 o
  14   8   8       70.77       48.90     34.02 o
  15   8   8      589.38      759.09     59.54 o
 -16   9   8       73.49       60.32     18.03 o
 -15   9   8      183.51      165.98     19.09 o
 -14   9   8        2.82       18.81     13.63 o
 -13   9   8       98.21      136.83     16.17 o
 -12   9   8       83.26       79.90     10.76 o
 -11   9   8      616.32      567.39     17.66 o
 -10   9   8       47.80       19.73      7.94 o
  -9   9   8     1125.81     1184.67     27.23 o
  -8   9   8     1698.00     1768.56     23.62 o
  -7   9   8      974.38     1011.23     16.22 o
  -6   9   8     1185.36     1227.02     18.00 o
  -5   9   8      923.85      938.85     14.71 o
  -4   9   8      717.01      623.93     11.73 o
  -3   9   8        6.13       -4.79      5.00 o
  -2   9   8     1405.11     1335.74     17.23 o
  -1   9   8      871.22      835.82     14.11 o
   0   9   8     6187.19     6051.06     79.01 o
   1   9   8       30.79       26.69      8.82 o
   2   9   8     7401.69     7030.97     97.86 o
   3   9   8        0.93       14.55      6.34 o
   4   9   8     7007.05     6785.97    128.57 o
   5   9   8      629.42      622.85     13.99 o
   6   9   8     5235.23     4962.43     73.03 o
   7   9   8     1269.50     1224.54     32.51 o
   8   9   8      277.22      299.44     16.85 o
   9   9   8        7.80       -6.09     12.07 o
  10   9   8       27.19       19.76     20.20 o
  11   9   8        1.15       -2.25     23.03 o
  12   9   8        0.53       -1.73     15.94 o
  13   9   8      274.99      286.08     28.57 o
  14   9   8       93.16      102.06     36.15 o
 -16  10   8       31.74       23.09     26.58 o
 -15  10   8        7.81       16.31     16.72 o
 -14  10   8      145.88      154.20     16.27 o
 -13  10   8      237.36      250.04     16.81 o
 -12  10   8      257.99      228.60     13.51 o
 -11  10   8     1157.43     1162.68     26.55 o
 -10  10   8       10.72       19.40      8.52 o
  -9  10   8     1203.18     1264.05     21.12 o
  -8  10   8        1.05       -2.11      6.60 o
  -7  10   8     1221.64     1283.84     18.90 o
  -6  10   8       10.77       30.81      6.30 o
  -5  10   8     2456.02     2269.48     27.78 o
  -4  10   8     2949.22     2851.84     33.19 o
  -3  10   8      163.60      203.43      7.64 o
  -2  10   8     1057.98     1107.24     17.96 o
  -1  10   8       93.76      156.92     10.55 o
   0  10   8     1706.60     1683.13     29.05 o
   1  10   8      165.06      160.85     10.11 o
   2  10   8       69.78       86.77     10.11 o
   3  10   8        1.18        0.75      8.15 o
   4  10   8      128.71      124.37      9.13 o
   5  10   8      122.16      122.81      8.73 o
   6  10   8        0.20       15.93      8.19 o
   7  10   8      456.86      443.70     18.15 o
   8  10   8     1300.52     1281.57     36.84 o
   9  10   8     1261.00     1341.45     39.32 o
  10  10   8       55.30       39.75     19.37 o
  11  10   8      469.68      501.32     27.08 o
  12  10   8        8.21        0.33     16.90 o
  13  10   8      451.39      518.02     37.50 o
 -15  11   8        2.72       -1.91     17.21 o
 -14  11   8      105.07      115.77     16.27 o
 -13  11   8      371.60      345.59     19.08 o
 -12  11   8      874.29      828.02     25.46 o
 -11  11   8       29.59       35.58     11.16 o
 -10  11   8      224.70      221.48     13.56 o
  -9  11   8     1590.75     1574.23     26.03 o
  -8  11   8       14.13        2.26      7.01 o
  -7  11   8      307.58      270.61      9.64 o
  -6  11   8      754.42      673.37     14.86 o
  -5  11   8       10.46       15.94      7.02 o
  -4  11   8     4243.45     4282.61     59.22 o
  -3  11   8      668.08      762.04     19.64 o
  -2  11   8     1866.63     1805.50     31.43 o
  -1  11   8     1413.76     1282.88     24.90 o
   0  11   8     4232.00     4019.82     58.83 o
   1  11   8      465.80      435.22     16.79 o
   2  11   8     2615.55     2524.82     43.06 o
   3  11   8     1002.69      837.80     21.16 o
   4  11   8     3159.10     2965.47     48.74 o
   5  11   8      161.13      179.59     12.23 o
   6  11   8     1654.24     1640.15     30.99 o
   7  11   8        0.25        5.32     10.76 o
   8  11   8      414.83      385.60     18.08 o
   9  11   8       13.97        1.90     16.56 o
  10  11   8      426.37      405.24     30.79 o
  11  11   8        5.08       -0.23     17.10 o
  12  11   8       76.19      104.60     19.04 o
  13  11   8      386.87      347.67     28.45 o
 -14  12   8      551.22      623.15     29.76 o
 -13  12   8       15.75       29.58     15.06 o
 -12  12   8      749.12      765.12     25.33 o
 -11  12   8      169.74      157.22     13.68 o
 -10  12   8       87.85       99.08     12.47 o
  -9  12   8     1924.08     1873.50     31.56 o
  -8  12   8      269.49      238.58     12.06 o
  -7  12   8      352.37      328.86     13.98 o
  -6  12   8     1318.23     1278.20     30.67 o
  -5  12   8       92.87      121.47     11.53 o
  -4  12   8      363.17      393.35     17.00 o
  -3  12   8     1914.91     1918.44     36.05 o
  -2  12   8     2294.44     2209.29     39.86 o
  -1  12   8      354.84      304.11     14.04 o
   0  12   8       17.01       23.96      9.92 o
   1  12   8      617.64      542.86     18.70 o
   2  12   8       41.70       24.15      9.85 o
   3  12   8       61.01       38.88      9.96 o
   4  12   8     1002.06      943.41     23.10 o
   5  12   8      514.67      501.68     18.19 o
   6  12   8       92.32       99.00     11.45 o
   7  12   8      774.14      724.98     20.14 o
   8  12   8       22.33       37.48     12.13 o
   9  12   8      981.74      961.29     29.20 o
  10  12   8      111.54       92.51     18.71 o
  11  12   8      553.84      583.95     35.99 o
  12  12   8      122.00      127.39     23.92 o
 -13  13   8        3.28       -1.37     16.35 o
 -12  13   8      472.43      495.80     26.54 o
 -11  13   8       41.17       15.91     17.35 o
 -10  13   8      176.18      167.04     15.60 o
  -9  13   8       40.64       28.99     14.60 o
  -8  13   8      238.50      238.75     16.23 o
  -7  13   8      731.41      737.64     23.86 o
  -6  13   8      391.94      402.61     17.77 o
  -5  13   8        0.06      -10.85     10.85 o
  -4  13   8      323.24      279.18     14.65 o
  -3  13   8       26.95        7.44     11.15 o
  -2  13   8     2712.02     2513.09     44.43 o
  -1  13   8       13.78       13.87     10.72 o
   0  13   8     4077.68     4021.56     64.56 o
   1  13   8       17.65       10.53     10.38 o
   2  13   8      331.11      360.66     15.85 o
   3  13   8      445.02      451.00     18.26 o
   4  13   8      855.79      795.03     22.00 o
   5  13   8      619.58      568.42     19.99 o
   6  13   8     1367.40     1359.82     30.91 o
   7  13   8       27.88       11.23     10.46 o
   8  13   8      722.81      720.48     25.27 o
   9  13   8       48.37       34.69     15.42 o
  10  13   8      318.52      292.52     28.35 o
  11  13   8       22.17       44.65     36.15 o
 -12  14   8      540.42      584.78     35.29 o
 -11  14   8      115.24       79.85     21.89 o
 -10  14   8      282.08      268.19     22.08 o
  -9  14   8       20.74       19.59     17.35 o
  -8  14   8     1008.15     1055.55     31.80 o
  -7  14   8      715.99      750.83     29.53 o
  -6  14   8      221.97      222.21     17.03 o
  -5  14   8      289.15      232.67     15.02 o
  -4  14   8      933.15      880.46     24.41 o
  -3  14   8      530.80      512.39     19.87 o
  -2  14   8      155.49      146.13     13.17 o
  -1  14   8       85.31      117.54     12.90 o
   0  14   8        9.95       23.66     11.71 o
   1  14   8       57.18       63.51     12.02 o
   2  14   8       37.09       50.04     11.89 o
   3  14   8        9.67        8.52     11.35 o
   4  14   8      282.20      271.80     14.79 o
   5  14   8      236.84      229.57     14.48 o
   6  14   8      412.28      372.91     30.11 o
   7  14   8      359.21      326.73     16.79 o
   8  14   8      147.53      161.11     19.64 o
   9  14   8      318.72      349.18     27.06 o
  10  14   8      532.90      540.13     27.21 o
 -10  15   8      226.36      258.32     25.83 o
  -9  15   8       21.81       31.57     20.85 o
  -8  15   8       19.13       19.43     20.41 o
  -7  15   8       33.46        5.60     16.37 o
  -6  15   8       27.72       16.64     16.42 o
  -5  15   8       82.53       58.80     16.59 o
  -4  15   8       24.69       -4.75     11.96 o
  -3  15   8       32.05       33.23     12.60 o
  -2  15   8      287.48      293.56     16.14 o
  -1  15   8      827.36      846.19     24.53 o
   0  15   8     1063.39     1049.49     26.92 o
   1  15   8     1411.17     1432.60     31.54 o
   2  15   8     1841.66     1704.09     34.73 o
   3  15   8      533.58      526.78     21.98 o
   4  15   8     1838.83     1923.89     40.78 o
   5  15   8      853.02      856.32     26.52 o
   6  15   8     1002.86      959.09     27.52 o
   7  15   8      148.63      130.57     15.98 o
   8  15   8      407.48      357.30     21.77 o
  -8  16   8      249.13      206.09     25.13 o
  -7  16   8       83.80       56.65     21.82 o
  -6  16   8      295.06      271.33     21.34 o
  -5  16   8       79.45       64.62     17.19 o
  -4  16   8      581.12      618.98     29.28 o
  -3  16   8       15.81       35.76     16.87 o
  -2  16   8       40.83       49.63     15.97 o
  -1  16   8        7.38        8.31     15.46 o
   0  16   8        5.44       -4.69     15.46 o
   1  16   8       86.71       66.09     16.25 o
   2  16   8        3.38        0.04     15.28 o
   3  16   8        2.67        3.33     15.28 o
   4  16   8      267.63      246.82     17.05 o
   5  16   8      531.12      544.32     22.93 o
   6  16   8      187.10      238.63     16.79 o
  -6  17   8       32.64       17.16     20.41 o
  -5  17   8      299.84      280.34     25.83 o
  -4  17   8      230.93      229.55     24.67 o
  -3  17   8     1553.48     1707.03     53.64 o
  -2  17   8     1147.68     1117.32     43.16 o
  -1  17   8      789.12      850.49     38.22 o
   0  17   8       65.32       73.51     17.29 o
   1  17   8      315.91      280.58     20.63 o
   2  17   8      635.91      710.37     29.38 o
   3  17   8      250.74      237.03     19.79 o
   4  17   8      321.77      266.20     23.14 o
 -18   1   9      161.20      202.98     20.71 o
 -17   1   9     2251.97     2105.45     51.80 o
 -16   1   9      603.68      625.76     28.40 o
 -15   1   9     3032.82     2894.02     62.72 o
 -14   1   9     1023.41     1091.24     29.48 o
 -13   1   9     3704.08     3558.13     55.29 o
 -12   1   9       69.42       81.97     11.33 o
 -11   1   9      211.17      192.30      9.79 o
 -10   1   9      258.75      274.13      9.61 o
  -9   1   9        0.43        1.39      5.61 o
  -8   1   9      362.85      339.26     10.62 o
  -7   1   9     2415.48     2315.68     27.89 o
  -6   1   9      503.85      458.40     10.16 o
  -5   1   9    13625.85    13804.39    133.65 o
  -4   1   9     2951.91     2879.30     32.84 o
  -3   1   9     4311.08     4158.50     42.32 o
  -2   1   9     1048.83      996.90     13.21 o
  -1   1   9     3870.87     3577.55     36.60 o
   0   1   9      766.90      787.81     11.60 o
   1   1   9    10880.05    10234.68    134.19 o
   2   1   9      293.38      318.16     19.42 o
   3   1   9    17532.78    17334.06    210.75 o
   4   1   9        2.42       -5.70      5.70 o
   5   1   9     4263.99     4173.52     53.90 o
   6   1   9        0.60       -5.98      5.98 o
   7   1   9      272.32      304.68     16.03 o
   8   1   9     1484.86     1492.54     23.84 o
   9   1   9     7930.10     7776.74     97.67 o
  10   1   9        2.58       16.65      8.10 o
  11   1   9     1913.93     1933.84     33.51 o
  12   1   9       26.77       38.26     12.90 o
  13   1   9      191.64      203.73     22.55 o
  14   1   9      273.88      253.90     24.06 o
  15   1   9       51.41       37.21     28.70 o
  16   1   9      572.43      572.92     36.81 o
 -18   2   9      157.09      129.48     19.65 o
 -17   2   9      333.88      339.00     22.84 o
 -16   2   9      469.11      443.22     24.89 o
 -15   2   9      368.08      403.15     38.06 o
 -14   2   9      316.36      310.34     15.58 o
 -13   2   9        6.32       -8.66      8.66 o
 -12   2   9     1124.15     1150.27     29.52 o
 -11   2   9      181.14      138.46      8.85 o
 -10   2   9     1141.82     1161.16     24.98 o
  -9   2   9      642.15      681.35     14.14 o
  -8   2   9        8.70       10.24      5.28 o
  -7   2   9      740.19      644.52     13.69 o
  -6   2   9      104.17      101.10      5.48 o
  -5   2   9     2912.96     2962.16     31.75 o
  -4   2   9      726.51      704.92     12.45 o
  -3   2   9     4513.95     4445.83     45.11 o
  -2   2   9      682.53      709.74     10.94 o
  -1   2   9     1916.25     1921.29     21.32 o
   0   2   9        0.15       -3.76      3.76 o
   1   2   9       99.09      112.37      7.16 o
   2   2   9      159.93      127.47      7.14 o
   3   2   9      268.39      236.71      8.70 o
   4   2   9      415.79      400.77     11.29 o
   5   2   9     2834.05     2766.29     37.41 o
   6   2   9      102.79       95.42      7.14 o
   7   2   9     1156.96     1231.98     21.66 o
   8   2   9       74.35       83.95      8.10 o
   9   2   9     1329.92     1438.63     26.99 o
  10   2   9      231.69      235.48     10.45 o
  11   2   9       87.90      169.28     14.46 o
  12   2   9      288.76      326.53     37.81 o
  13   2   9      452.24      449.60     32.30 o
  14   2   9      260.42      278.17     65.91 o
  15   2   9       96.40       47.29     21.76 o
  16   2   9        5.22       25.52     34.02 o
 -18   3   9       16.87       11.29     18.03 o
 -17   3   9     1359.90     1284.69     39.23 o
 -16   3   9      110.22      143.03     18.32 o
 -15   3   9     2232.07     2100.73     49.66 o
 -14   3   9      550.95      539.79     20.95 o
 -13   3   9       60.70       32.09      9.54 o
 -12   3   9     1194.78     1290.65     23.29 o
 -11   3   9       18.96        7.85      7.31 o
 -10   3   9      958.23      944.75     16.46 o
  -9   3   9      655.24      745.01     14.12 o
  -8   3   9     2778.92     2687.97     31.88 o
  -7   3   9       18.49       10.08      5.23 o
  -6   3   9     1900.55     1966.55     22.90 o
  -5   3   9     1765.98     1717.91     19.49 o
  -4   3   9       32.87       15.39      3.44 o
  -3   3   9     4448.03     4497.27     44.25 o
  -2   3   9       47.14       32.51      4.35 o
  -1   3   9     4807.53     4223.90     42.72 o
   0   3   9       88.04       79.40      4.44 o
   1   3   9     6193.62     5703.11     68.06 o
   2   3   9      168.29      154.42      7.22 o
   3   3   9    10214.39    10446.55    136.84 o
   4   3   9       97.95       94.00      5.90 o
   5   3   9     2921.52     2797.87     35.01 o
   6   3   9       51.92       65.23      6.60 o
   7   3   9     7543.31     7410.14     86.49 o
   8   3   9        0.80       63.92      6.51 o
   9   3   9     5112.43     5245.50     71.02 o
  10   3   9        3.36       -1.64      7.73 o
  11   3   9      613.97      566.51     24.27 o
  12   3   9       22.68        0.65     17.24 o
  13   3   9        0.92      -14.26     17.85 o
  14   3   9       18.01       57.41     29.77 o
  15   3   9       39.72        8.51     29.77 o
  16   3   9       34.53       12.76     31.89 o
 -18   4   9       87.36       61.28     18.81 o
 -17   4   9       54.67       50.29     17.74 o
 -16   4   9        2.49        2.29     16.41 o
 -15   4   9     1189.89     1202.39     36.33 o
 -14   4   9     1449.62     1412.82     30.84 o
 -13   4   9      362.62      381.17     15.23 o
 -12   4   9      353.32      344.67     13.14 o
 -11   4   9      991.28     1097.74     25.93 o
 -10   4   9      606.25      641.09     16.50 o
  -9   4   9     2343.10     2279.68     29.54 o
  -8   4   9      279.15      276.16      8.89 o
  -7   4   9      450.76      486.77     11.20 o
  -6   4   9      117.43      124.26      6.66 o
  -5   4   9     2311.28     2226.59     24.64 o
  -4   4   9        1.10       -3.67      3.67 o
  -3   4   9     3940.75     3733.94     37.92 o
  -2   4   9       10.67       -1.24      4.05 o
  -1   4   9     3083.45     3138.09     37.84 o
   0   4   9      112.82       77.75      4.35 o
   1   4   9      121.99       79.20      4.49 o
   2   4   9      647.62      641.17     11.92 o
   3   4   9      114.01      174.13      7.38 o
   4   4   9      115.21      129.78      8.36 o
   5   4   9        0.45       27.53      5.10 o
   6   4   9      110.26      113.91      5.82 o
   7   4   9     2596.85     2263.98     29.73 o
   8   4   9      259.75      245.94      8.35 o
   9   4   9     1202.61     1202.61     22.84 o
  10   4   9      673.44      673.94     23.61 o
  11   4   9       84.79       90.07      9.16 o
  12   4   9      331.40      381.86     29.06 o
  13   4   9        7.62       17.01     29.77 o
  14   4   9      179.33      195.62     36.15 o
  15   4   9      427.69      448.65     44.65 o
 -18   5   9       19.81       -7.25     20.44 o
 -17   5   9      664.03      670.05     30.29 o
 -16   5   9        2.32      -13.43     16.19 o
 -15   5   9      965.88      939.40     32.53 o
 -14   5   9     1000.44      943.23     24.16 o
 -13   5   9      768.09      773.01     22.09 o
 -12   5   9     2745.29     2599.10     67.81 o
 -11   5   9       46.95       25.88      7.57 o
 -10   5   9     1784.79     1903.64     26.72 o
  -9   5   9      319.26      322.92     11.70 o
  -8   5   9      225.64      256.54      8.48 o
  -7   5   9       93.81      121.14      6.49 o
  -6   5   9       86.53       76.13      6.25 o
  -5   5   9      347.52      358.42      9.61 o
  -4   5   9      634.43      604.45     10.68 o
  -3   5   9     2532.28     2440.63     26.01 o
  -2   5   9      255.30      216.23      6.08 o
  -1   5   9     1283.04     1200.60     14.28 o
   0   5   9       27.53       33.07      3.96 o
   1   5   9     3683.24     3555.68     58.09 o
   2   5   9      437.55      474.39      9.91 o
   3   5   9     4108.87     4124.32     48.99 o
   4   5   9      653.04      601.97     11.85 o
   5   5   9     6979.67     7188.72     79.11 o
   6   5   9       89.31      104.68      7.45 o
   7   5   9     1004.70      960.75     15.53 o
   8   5   9      217.79      175.85      8.71 o
   9   5   9       26.72       20.40      7.33 o
  10   5   9      201.78      192.48     15.35 o
  11   5   9     2536.30     2591.99     58.52 o
  12   5   9       38.24       29.51     18.75 o
  13   5   9      105.07      108.44     31.89 o
  14   5   9        0.77       21.26     31.89 o
  15   5   9       11.98       29.77     34.02 o
 -17   6   9       93.71       83.03     19.09 o
 -16   6   9       72.90       38.46     17.47 o
 -15   6   9      390.27      357.58     21.73 o
 -14   6   9     1037.87      978.58     23.88 o
 -13   6   9      590.28      606.04     20.77 o
 -12   6   9     2102.95     1956.70     35.46 o
 -11   6   9     1268.16     1383.77     23.36 o
 -10   6   9      267.06      273.21     10.30 o
  -9   6   9     1844.43     1937.02     25.06 o
  -8   6   9      196.07      208.02      7.88 o
  -7   6   9      705.13      685.14     12.75 o
  -6   6   9       54.92       57.99      6.81 o
  -5   6   9     5566.53     5220.52     54.00 o
  -4   6   9       99.42      104.73      9.63 o
  -3   6   9     5527.57     5371.25     52.70 o
  -2   6   9      746.72      771.16     14.30 o
  -1   6   9     4111.45     3936.23     38.14 o
   0   6   9      157.77      141.66      4.92 o
   1   6   9       11.21        9.84      3.79 o
   2   6   9      172.17      151.39      5.60 o
   3   6   9     1800.29     1926.10     23.39 o
   4   6   9        3.37        5.58      5.03 o
   5   6   9      148.70      196.19      8.00 o
   6   6   9       16.33       15.17      7.33 o
   7   6   9     3288.45     3395.21     55.42 o
   8   6   9       18.52       22.98      8.76 o
   9   6   9     4054.18     3829.07     70.48 o
  10   6   9      314.55      274.06     19.49 o
  11   6   9     1020.17      961.42     42.68 o
  12   6   9        1.92        9.18     16.38 o
  13   6   9     1821.49     1805.30     60.08 o
  14   6   9      106.38      106.31     34.02 o
  15   6   9      847.29      978.09     65.91 o
 -17   7   9      128.06      103.44     19.09 o
 -16   7   9      151.30      127.16     19.09 o
 -15   7   9      107.39      108.69     18.03 o
 -14   7   9      716.59      716.99     25.83 o
 -13   7   9        7.26       -6.88     10.27 o
 -12   7   9     1929.50     1758.65     32.55 o
 -11   7   9      385.64      398.27     14.36 o
 -10   7   9      654.82      588.26     14.62 o
  -9   7   9      139.01       95.26      8.14 o
  -8   7   9       17.43       13.83      5.92 o
  -7   7   9     1754.53     1667.39     22.17 o
  -6   7   9      799.93      789.29     13.58 o
  -5   7   9     2020.56     1924.02     23.17 o
  -4   7   9     1461.20     1491.69     19.09 o
  -3   7   9     3170.12     3111.07     33.82 o
  -2   7   9       47.20       32.87      4.82 o
  -1   7   9      595.67      483.83      8.90 o
   0   7   9      380.59      346.17      8.39 o
   1   7   9       22.10       13.01      4.15 o
   2   7   9      342.04      350.70      9.37 o
   3   7   9     1588.16     1670.72     23.99 o
   4   7   9     1455.85     1480.77     24.59 o
   5   7   9     1309.83     1068.34     22.98 o
   6   7   9     1045.25     1003.13     22.95 o
   7   7   9     5778.49     5521.33     98.31 o
   8   7   9       89.86       60.80     12.43 o
   9   7   9      465.12      516.53     20.89 o
  10   7   9       44.50       42.25     16.85 o
  11   7   9      138.03      155.57     16.90 o
  12   7   9        6.46       15.85     15.31 o
  13   7   9        0.02       34.24     24.45 o
  14   7   9        9.24       46.78     34.02 o
 -16   8   9      256.36      295.83     22.71 o
 -15   8   9      161.88      139.83     18.99 o
 -14   8   9      662.30      632.87     24.84 o
 -13   8   9       49.56       38.55     11.54 o
 -12   8   9      397.42      457.15     26.66 o
 -11   8   9     5931.88     5714.99     84.29 o
 -10   8   9      411.46      363.76     12.61 o
  -9   8   9     2229.44     2252.48     31.11 o
  -8   8   9       10.94        5.44      6.52 o
  -7   8   9     4127.39     4069.86     45.64 o
  -6   8   9       26.66       16.77      6.14 o
  -5   8   9     5246.73     5207.77     56.38 o
  -4   8   9        7.30        1.66      5.50 o
  -3   8   9     2960.58     2837.85     32.50 o
  -2   8   9       61.50       61.50      6.50 o
  -1   8   9      926.04      991.79     17.39 o
   0   8   9     1447.47     1392.59     19.31 o
   1   8   9     2956.96     2985.46     38.82 o
   2   8   9      207.10      210.48      8.01 o
   3   8   9      833.67      726.75     14.13 o
   4   8   9        0.71        7.62      6.88 o
   5   8   9     1838.18     1755.67     33.54 o
   6   8   9      195.11      177.93     13.80 o
   7   8   9     1202.49     1093.18     28.91 o
   8   8   9       13.31        6.74     12.43 o
   9   8   9      735.50      784.76     25.40 o
  10   8   9     1290.07     1296.84     45.96 o
  11   8   9     2563.02     2633.45     66.40 o
  12   8   9      350.47      370.03     22.41 o
  13   8   9     1880.44     1906.83     64.60 o
  14   8   9        2.08        8.51     34.02 o
 -16   9   9       28.67       27.38     17.79 o
 -15   9   9      395.07      345.21     22.45 o
 -14   9   9       50.68       35.60     14.10 o
 -13   9   9      174.95      201.89     14.45 o
 -12   9   9      341.89      369.66     16.33 o
 -11   9   9     2234.41     2333.12     46.59 o
 -10   9   9        0.62       21.61      8.97 o
  -9   9   9       42.43       48.90      7.70 o
  -8   9   9      396.37      367.56     11.20 o
  -7   9   9       17.85       24.18      6.50 o
  -6   9   9      193.05      180.15      8.01 o
  -5   9   9      688.51      623.72     13.43 o
  -4   9   9      314.12      332.35     10.15 o
  -3   9   9     2464.73     2500.64     31.82 o
  -2   9   9     3716.99     3661.58     46.86 o
  -1   9   9      116.05      148.19     10.73 o
   0   9   9      637.99      663.63     17.35 o
   1   9   9     1281.91     1150.38     21.14 o
   2   9   9      312.08      283.68     11.09 o
   3   9   9      144.84      162.69     11.15 o
   4   9   9     1741.10     1740.15     47.62 o
   5   9   9     4756.35     4780.67     83.22 o
   6   9   9     2348.61     2223.08     41.56 o
   7   9   9      383.23      380.54     19.60 o
   8   9   9      100.44       92.28     13.85 o
   9   9   9       49.10       40.18     13.48 o
  10   9   9        5.03       11.82     18.39 o
  11   9   9        1.46       33.04     15.93 o
  12   9   9      214.63      200.75     19.39 o
  13   9   9      100.41       96.02     18.46 o
 -15  10   9      108.41       78.60     18.27 o
 -14  10   9      158.26      143.89     16.17 o
 -13  10   9     1706.14     1715.21     36.73 o
 -12  10   9       45.57       55.16     12.38 o
 -11  10   9     4369.39     4319.35     66.36 o
 -10  10   9       58.21       72.07     10.83 o
  -9  10   9     3540.19     3505.03     45.07 o
  -8  10   9       31.72       23.51      7.31 o
  -7  10   9     2808.14     2765.75     36.14 o
  -6  10   9      870.87      827.38     16.53 o
  -5  10   9     2465.05     2436.51     33.50 o
  -4  10   9       18.41       20.53      8.53 o
  -3  10   9     5840.16     5817.53     88.62 o
  -2  10   9      130.24      157.85     15.06 o
  -1  10   9     1346.87     1315.93     27.12 o
   0  10   9       47.76       37.65      9.48 o
   1  10   9       67.72       51.79     11.88 o
   2  10   9      240.64      214.87     11.75 o
   3  10   9      335.34      245.98     11.45 o
   4  10   9      124.86      128.34      9.23 o
   5  10   9      235.92      195.53     11.35 o
   6  10   9      140.49      118.81     11.52 o
   7  10   9      216.84      300.17     32.53 o
   8  10   9        7.22        1.03     13.17 o
   9  10   9      985.35      988.67     34.36 o
  10  10   9        0.15        7.36     19.37 o
  11  10   9     1417.20     1374.32     41.41 o
  12  10   9      245.06      248.41     20.95 o
  13  10   9      950.57      927.77     52.09 o
 -14  11   9      137.24      103.71     16.27 o
 -13  11   9      923.02      931.45     27.84 o
 -12  11   9       26.17       21.47     12.32 o
 -11  11   9      725.71      753.21     22.78 o
 -10  11   9       39.13       49.98     11.28 o
  -9  11   9      117.91      118.23     11.49 o
  -8  11   9      123.66      140.89     10.58 o
  -7  11   9       46.26       60.50      9.71 o
  -6  11   9       51.96       47.37     11.50 o
  -5  11   9       70.91       55.25     13.26 o
  -4  11   9       67.35       83.62     12.69 o
  -3  11   9      426.98      421.36     17.35 o
  -2  11   9     1060.86     1039.16     24.44 o
  -1  11   9      545.93      498.53     18.34 o
   0  11   9     2843.81     2783.15     46.98 o
   1  11   9        6.65       18.01      9.38 o
   2  11   9      202.44      232.68     12.54 o
   3  11   9        2.48        8.71      9.03 o
   4  11   9      332.04      287.72     13.65 o
   5  11   9       68.46       68.07      9.71 o
   6  11   9     1067.03     1095.63     34.08 o
   7  11   9      244.83      205.13     13.26 o
   8  11   9      679.68      657.45     25.45 o
   9  11   9      389.20      398.94     25.35 o
  10  11   9      141.14      180.56     39.34 o
  11  11   9      133.66      138.20     41.46 o
  12  11   9      311.98      262.79     26.02 o
 -13  12   9      539.53      555.05     28.56 o
 -12  12   9        7.23       10.03     14.79 o
 -11  12   9      756.27      695.54     24.72 o
 -10  12   9       39.10       29.84     15.03 o
  -9  12   9     1863.33     1894.30     38.83 o
  -8  12   9     1076.29     1136.92     30.96 o
  -7  12   9     2697.59     2689.68     47.49 o
  -6  12   9      241.17      227.03     19.65 o
  -5  12   9     2358.40     2235.58     40.79 o
  -4  12   9      551.31      551.93     19.93 o
  -3  12   9     1282.92     1257.80     28.06 o
  -2  12   9       57.82       40.16     10.78 o
  -1  12   9      586.36      593.65     19.96 o
   0  12   9      740.42      764.46     21.72 o
   1  12   9      737.67      675.17     20.43 o
   2  12   9       97.96       92.59     16.17 o
   3  12   9        7.21        5.83      9.60 o
   4  12   9      446.96      361.50     15.80 o
   5  12   9      309.80      264.99     14.90 o
   6  12   9       41.59       26.87     10.13 o
   7  12   9      375.33      358.54     17.94 o
   8  12   9       47.46       57.92     12.41 o
   9  12   9      773.25      768.82     38.75 o
  10  12   9       12.31      -25.52     27.64 o
  11  12   9     1234.31     1224.31     55.28 o
 -12  13   9       48.05       80.76     22.91 o
 -11  13   9      390.03      372.13     24.31 o
 -10  13   9        8.65        1.08     17.19 o
  -9  13   9      661.23      721.52     31.22 o
  -8  13   9     1466.37     1550.09     37.52 o
  -7  13   9        7.34       38.91     14.28 o
  -6  13   9      439.54      498.94     20.54 o
  -5  13   9      154.58      174.88     14.04 o
  -4  13   9      530.19      496.27     19.72 o
  -3  13   9       78.54       81.68     12.42 o
  -2  13   9      549.41      551.44     20.34 o
  -1  13   9      108.07      109.88     12.65 o
   0  13   9      874.87      881.98     23.59 o
   1  13   9      127.98      131.64     12.47 o
   2  13   9      751.46      740.76     21.91 o
   3  13   9       56.90       38.40     10.88 o
   4  13   9      253.28      239.08     13.80 o
   5  13   9      529.33      533.92     19.26 o
   6  13   9     1154.00     1096.13     27.42 o
   7  13   9      248.05      253.84     16.92 o
   8  13   9      630.84      676.72     43.23 o
   9  13   9      142.21      130.97     25.03 o
  10  13   9      194.79      193.49     34.02 o
 -11  14   9      359.23      341.01     34.74 o
 -10  14   9        2.21       -8.14     20.85 o
  -9  14   9      496.91      450.16     30.62 o
  -8  14   9      661.01      666.15     36.46 o
  -7  14   9     1205.47     1279.27     38.52 o
  -6  14   9      864.44      845.32     31.97 o
  -5  14   9     1805.46     1793.13     36.47 o
  -4  14   9      103.58       87.24     13.13 o
  -3  14   9      798.92      728.95     23.00 o
  -2  14   9       85.11       92.22     12.90 o
  -1  14   9       60.32       41.22     12.02 o
   0  14   9      222.62      190.93     13.90 o
   1  14   9       12.17       -1.89     11.57 o
   2  14   9      532.67      512.08     20.30 o
   3  14   9       24.19       24.26     11.89 o
   4  14   9       16.58       13.22     12.35 o
   5  14   9       98.24      104.34     15.29 o
   6  14   9       12.15      -11.53     11.53 o
   7  14   9       42.53       20.22     12.98 o
   8  14   9       82.78       74.25     16.21 o
   9  14   9      539.50      513.41     26.53 o
  -9  15   9      293.79      280.83     26.78 o
  -8  15   9       51.30       41.38     21.41 o
  -7  15   9      449.16      446.38     26.07 o
  -6  15   9      433.10      407.40     23.40 o
  -5  15   9       68.80      101.91     18.23 o
  -4  15   9      531.94      588.50     25.10 o
  -3  15   9      110.51       97.57     15.24 o
  -2  15   9      192.85      181.40     16.20 o
  -1  15   9        4.40       -4.38     13.55 o
   0  15   9      303.54      273.01     16.98 o
   1  15   9       67.42       72.54     14.40 o
   2  15   9      895.70      928.63     27.68 o
   3  15   9      391.84      458.06     21.19 o
   4  15   9     1454.93     1512.97     35.32 o
   5  15   9      660.29      675.47     24.10 o
   6  15   9      377.94      358.13     18.16 o
   7  15   9      473.86      448.57     22.89 o
  -7  16   9      393.57      395.96     28.40 o
  -6  16   9      316.35      304.90     26.37 o
  -5  16   9      318.30      305.94     25.91 o
  -4  16   9     1127.65     1176.42     43.89 o
  -3  16   9      148.05      140.33     22.36 o
  -2  16   9      375.03      332.17     21.35 o
  -1  16   9       91.16       70.30     16.68 o
   0  16   9       75.68       65.29     16.53 o
   1  16   9      329.64      356.88     22.17 o
   2  16   9      395.15      421.53     23.87 o
   3  16   9       12.29       19.71     15.49 o
   4  16   9        1.36       -2.55     15.05 o
   5  16   9       16.96        7.91     14.81 o
  -3  17   9      225.39      272.49     25.29 o
  -2  17   9      377.18      329.22     26.53 o
  -1  17   9      874.14      860.29     32.45 o
   0  17   9      380.09      399.01     23.83 o
   1  17   9      270.23      295.15     20.94 o
 -18   0  10      306.84      250.60     31.57 o
 -17   0  10     2082.39     2092.90     74.42 o
 -16   0  10      647.27      719.04     43.52 o
 -15   0  10      650.34      642.58     35.08 o
 -14   0  10     3309.73     3063.77    127.35 o
 -13   0  10     4115.18     4208.26     84.53 o
 -12   0  10      669.65      715.70     46.27 o
 -11   0  10      769.25      794.07     26.66 o
 -10   0  10      517.83      487.10     21.28 o
  -9   0  10       26.17       14.89      9.11 o
  -8   0  10     6281.55     6040.51     92.52 o
  -7   0  10      618.03      633.62     18.09 o
  -6   0  10       40.75       20.98      7.97 o
  -5   0  10     7612.57     7934.08    118.72 o
  -4   0  10    24407.78    24430.78    331.23 o
  -3   0  10     3250.84     3201.25     47.80 o
  -2   0  10    12912.05    13078.73    179.06 o
  -1   0  10      162.00      149.34     10.05 o
   0   0  10    18997.89    17539.85    363.78 o
   1   0  10      622.15      521.10     18.58 o
   2   0  10     1068.92     1207.95     28.13 o
   3   0  10      204.20      196.52     11.62 o
   4   0  10     1411.62     1281.87     29.43 o
   5   0  10      937.25      887.17     23.35 o
   6   0  10     2350.78     2216.60     44.85 o
   7   0  10      191.52      181.34     12.46 o
   8   0  10      155.68      141.34     14.29 o
   9   0  10      343.84      362.87     18.07 o
  10   0  10     9432.06     9133.60    221.31 o
  11   0  10      163.09      168.00     19.55 o
  12   0  10     7710.17     8045.88    270.04 o
  13   0  10       11.67       17.01     27.64 o
  14   0  10     4348.40     4998.91    178.61 o
  15   0  10        0.24      -27.64     27.64 o
 -18   1  10       58.27       64.04     19.09 o
 -17   1  10        2.94       49.13     17.74 o
 -16   1  10        0.42        1.99     16.45 o
 -15   1  10      121.34      114.23     14.97 o
 -14   1  10       14.20       -5.16     11.79 o
 -13   1  10      131.86      124.64     11.51 o
 -12   1  10     1273.18     1223.48     23.87 o
 -11   1  10       72.00      102.12      9.11 o
 -10   1  10      305.14      285.74     10.86 o
  -9   1  10      208.39      216.12      8.91 o
  -8   1  10      102.99      116.21      7.31 o
  -7   1  10       69.32       60.34      6.29 o
  -6   1  10     1012.08      970.81     15.54 o
  -5   1  10      521.65      537.26     12.16 o
  -4   1  10      779.78      710.89     18.87 o
  -3   1  10      658.95      620.97     11.06 o
  -2   1  10      165.26      116.11      6.28 o
  -1   1  10     1970.93     1989.47     26.06 o
   0   1  10     1709.46     1548.65     23.53 o
   1   1  10        0.71       -6.06      6.06 o
   2   1  10      567.01      532.35     12.83 o
   3   1  10      156.19      124.94      9.54 o
   4   1  10      910.32      994.68     17.71 o
   5   1  10      393.71      388.84     11.98 o
   6   1  10       12.89       12.25      6.73 o
   7   1  10       58.98       74.98      7.69 o
   8   1  10      565.73      622.08     14.84 o
   9   1  10       26.48       59.38      9.08 o
  10   1  10        9.21       61.82     12.16 o
  11   1  10      177.97      166.26     12.32 o
  12   1  10      232.28      262.12     23.39 o
  13   1  10       68.39       81.70     20.26 o
  14   1  10     1033.12     1148.06     45.03 o
  15   1  10       36.12       23.46     21.76 o
 -18   2  10       50.25       65.25     19.65 o
 -17   2  10     1036.32     1074.99     36.26 o
 -16   2  10       36.95       50.78     16.96 o
 -15   2  10     1546.27     1569.59     37.72 o
 -14   2  10     1182.52     1187.71     30.07 o
 -13   2  10      463.72      459.24     24.14 o
 -12   2  10        8.02       -2.33      8.38 o
 -11   2  10      357.44      309.55     11.72 o
 -10   2  10     2629.22     2582.57     35.05 o
  -9   2  10       44.62       58.60      7.26 o
  -8   2  10     4370.01     4187.38     49.11 o
  -7   2  10      325.04      359.64     10.84 o
  -6   2  10    12374.64    12659.08    131.79 o
  -5   2  10       14.80        2.97      4.12 o
  -4   2  10     1726.75     1576.35     19.18 o
  -3   2  10      332.35      357.59     14.06 o
  -2   2  10     8387.64     7869.32     77.46 o
  -1   2  10      449.82      480.70     13.23 o
   0   2  10     6629.22     7054.36     90.36 o
   1   2  10     1680.00     1564.69     23.99 o
   2   2  10     8093.06     7836.74     97.68 o
   3   2  10       45.49       36.88      6.45 o
   4   2  10      309.25      270.44      9.58 o
   5   2  10      128.36      130.53      7.71 o
   6   2  10        1.11       20.48      6.63 o
   7   2  10      519.58      512.77     14.53 o
   8   2  10     4527.19     4423.79     61.66 o
   9   2  10      163.37      183.49     10.55 o
  10   2  10      662.44      673.73     19.94 o
  11   2  10      141.72      147.22     13.76 o
  12   2  10     3180.52     3198.29     70.27 o
  13   2  10       50.92       58.28     20.26 o
  14   2  10     1645.76     1618.87     53.36 o
  15   2  10       16.55        4.25     31.89 o
 -18   3  10      427.59      416.71     29.04 o
 -17   3  10        2.34       29.10     17.74 o
 -16   3  10        3.14       14.16     16.45 o
 -15   3  10       24.33       36.43     13.43 o
 -14   3  10      155.34      112.67     13.74 o
 -13   3  10        7.02       -9.18      9.18 o
 -12   3  10     1575.87     1524.61     26.25 o
 -11   3  10        1.12        0.81      7.51 o
 -10   3  10      118.24      158.11     13.13 o
  -9   3  10     1267.27     1213.34     19.70 o
  -8   3  10      124.10      137.99      7.69 o
  -7   3  10      478.79      496.32     11.64 o
  -6   3  10      181.72      195.03      7.54 o
  -5   3  10      162.68      149.48      6.75 o
  -4   3  10      584.13      614.23     11.68 o
  -3   3  10      409.68      396.73      9.18 o
  -2   3  10      281.21      227.30      9.95 o
  -1   3  10       18.08       -0.27      4.44 o
   0   3  10     8290.54     8345.48    121.61 o
   1   3  10      630.51      609.01     13.76 o
   2   3  10     2218.82     2166.74     30.62 o
   3   3  10        0.51       -6.80      6.80 o
   4   3  10      226.92      211.37      7.93 o
   5   3  10        0.65       12.27      5.74 o
   6   3  10      358.37      408.56     10.99 o
   7   3  10       54.80       56.90      6.83 o
   8   3  10      753.30      781.96     17.68 o
   9   3  10      134.26      139.40     12.30 o
  10   3  10      220.02      199.27     15.86 o
  11   3  10      247.51      312.76     42.15 o
  12   3  10       48.27       26.90     14.63 o
  13   3  10        6.89       48.90     29.77 o
  14   3  10     1319.81     1448.00     74.42 o
  15   3  10      550.61      650.64     53.16 o
 -17   4  10      409.91      434.86     25.30 o
 -16   4  10        3.28       12.59     16.96 o
 -15   4  10      257.35      241.00     16.89 o
 -14   4  10       49.88       26.18     12.43 o
 -13   4  10      609.31      596.77     24.78 o
 -12   4  10     1389.39     1299.10     24.32 o
 -11   4  10       26.09       19.57      7.60 o
 -10   4  10     1779.78     1757.36     27.77 o
  -9   4  10      128.90      172.25     12.47 o
  -8   4  10     3240.65     3176.61     38.66 o
  -7   4  10      163.07      173.94      8.11 o
  -6   4  10     4285.80     4108.55     45.89 o
  -5   4  10        8.52        4.50      5.59 o
  -4   4  10     9581.05     9622.52     94.48 o
  -3   4  10      504.07      459.41      9.70 o
  -2   4  10     3190.71     3001.40     30.31 o
  -1   4  10     1183.35     1103.29     16.62 o
   0   4  10     1797.88     1724.08     24.67 o
   1   4  10      137.89      146.37      5.88 o
   2   4  10     1100.11     1126.10     17.34 o
   3   4  10      729.63      695.16     14.25 o
   4   4  10       91.72      107.82      6.62 o
   5   4  10       16.24        6.88      5.08 o
   6   4  10     2114.83     2151.27     28.02 o
   7   4  10        6.66       25.66      5.67 o
   8   4  10       17.81       14.04      6.84 o
   9   4  10     1302.47     1304.15     26.61 o
  10   4  10     1417.01     1366.17     35.90 o
  11   4  10      146.61      138.27     14.16 o
  12   4  10     1294.57     1173.71     63.79 o
  13   4  10       54.68       87.18     31.89 o
  14   4  10     1347.92     1524.55     76.55 o
  15   4  10       12.13        8.51     31.89 o
 -17   5  10       10.88       -2.65     17.79 o
 -16   5  10       31.73       28.49     16.96 o
 -15   5  10       12.38        1.59     16.19 o
 -14   5  10      553.68      568.11     23.61 o
 -13   5  10       60.10       42.52     11.05 o
 -12   5  10     2546.42     2316.96     40.17 o
 -11   5  10      335.94      354.07     12.62 o
 -10   5  10        6.63        4.69      7.35 o
  -9   5  10      512.41      576.91     14.49 o
  -8   5  10       14.02       -2.64      5.84 o
  -7   5  10      551.11      561.22     12.51 o
  -6   5  10      525.52      489.13     14.54 o
  -5   5  10      417.04      382.59     10.49 o
  -4   5  10     1464.54     1423.92     18.47 o
  -3   5  10     2668.59     2526.77     26.24 o
  -2   5  10     5707.65     5758.16     56.37 o
  -1   5  10     1378.34     1425.80     16.89 o
   0   5  10     1577.61     1446.79     20.51 o
   1   5  10       91.17       84.50      4.71 o
   2   5  10      262.84      279.43      8.44 o
   3   5  10      323.48      319.15     10.04 o
   4   5  10     3751.27     3849.27     44.26 o
   5   5  10      190.67      197.99      8.93 o
   6   5  10     2094.13     1999.79     26.34 o
   7   5  10       20.45       29.07      7.55 o
   8   5  10     1118.69     1071.72     23.17 o
   9   5  10       37.76       39.43      8.38 o
  10   5  10      671.33      658.99     50.08 o
  11   5  10      423.54      446.24     23.68 o
  12   5  10      835.15      901.47     42.02 o
  13   5  10      158.23      204.12     36.15 o
  14   5  10      991.63      969.59     63.79 o
 -17   6  10        5.04      -12.95     17.79 o
 -16   6  10       56.96       35.30     18.03 o
 -15   6  10      404.67      457.25     25.18 o
 -14   6  10        4.40       27.49     12.27 o
 -13   6  10      255.44      282.76     15.03 o
 -12   6  10      137.57      114.67     11.62 o
 -11   6  10       13.27       13.64      8.11 o
 -10   6  10     1929.47     1743.90     27.67 o
  -9   6  10      201.20      164.99      8.68 o
  -8   6  10     1127.67     1069.07     17.70 o
  -7   6  10        1.33       -5.40      6.31 o
  -6   6  10     5433.18     5348.49     57.96 o
  -5   6  10      280.71      265.12      8.62 o
  -4   6  10     1043.55      945.84     15.07 o
  -3   6  10     2386.56     2332.30     28.69 o
  -2   6  10     2268.06     2262.17     25.44 o
  -1   6  10      154.13      160.09      6.02 o
   0   6  10      989.89      989.88     13.53 o
   1   6  10       44.92       27.46      4.30 o
   2   6  10       27.46       19.81      4.42 o
   3   6  10      319.32      302.39      8.81 o
   4   6  10      305.73      356.25     12.76 o
   5   6  10      176.07      170.04      9.64 o
   6   6  10      614.81      496.00     16.65 o
   7   6  10       14.94        8.55      8.76 o
   8   6  10       85.47       98.25     12.11 o
   9   6  10      112.39      142.94     17.19 o
  10   6  10       31.35       43.42     13.05 o
  11   6  10      230.70      232.53     16.77 o
  12   6  10      236.52      239.60     18.77 o
  13   6  10      540.87      640.01     53.16 o
  14   6  10      621.13      695.30     57.41 o
 -16   7  10      423.06      434.32     27.01 o
 -15   7  10       20.23       45.04     17.21 o
 -14   7  10     3154.86     3072.33     51.46 o
 -13   7  10       52.51       67.25     12.57 o
 -12   7  10     1474.90     1393.35     29.04 o
 -11   7  10      148.71      138.95     10.73 o
 -10   7  10       25.25       37.85      8.10 o
  -9   7  10       71.84       79.53      9.23 o
  -8   7  10     1006.71      968.91     18.12 o
  -7   7  10      378.95      399.32     11.85 o
  -6   7  10      611.64      662.35     13.87 o
  -5   7  10      334.76      340.07     10.70 o
  -4   7  10      169.59      182.05      8.02 o
  -3   7  10      196.72      212.35     13.57 o
  -2   7  10     5351.52     5103.78     59.09 o
  -1   7  10     1260.90     1213.63     17.38 o
   0   7  10     4075.49     4152.60     51.65 o
   1   7  10      416.07      427.31      9.82 o
   2   7  10     1304.95     1401.95     34.44 o
   3   7  10      678.22      687.35     15.85 o
   4   7  10      399.17      383.00     18.08 o
   5   7  10      157.67      133.00     12.60 o
   6   7  10     4053.18     3926.73     72.58 o
   7   7  10      910.26      926.28     48.18 o
   8   7  10     2286.54     2344.08     48.07 o
   9   7  10      222.29      207.34     14.48 o
  10   7  10      452.70      452.55     24.36 o
  11   7  10        8.82       -7.02     14.39 o
  12   7  10      281.69      229.83     18.77 o
  13   7  10        1.15      -12.76     31.89 o
  14   7  10      759.65      820.75     59.54 o
 -16   8  10       75.43      124.01     19.60 o
 -15   8  10       15.80       11.97     16.96 o
 -14   8  10      877.01      926.55     27.44 o
 -13   8  10       84.21       81.46     13.20 o
 -12   8  10     1879.90     1863.30     34.78 o
 -11   8  10       37.29       35.87     10.85 o
 -10   8  10     1566.64     1410.12     24.68 o
  -9   8  10      142.07      147.74      9.85 o
  -8   8  10     1549.38     1436.55     22.70 o
  -7   8  10      595.82      665.29     15.27 o
  -6   8  10     1375.25     1341.51     22.08 o
  -5   8  10       17.18       24.53      7.27 o
  -4   8  10      427.03      423.04     11.96 o
  -3   8  10       47.96       55.90      7.06 o
  -2   8  10      357.03      347.15     12.16 o
  -1   8  10      800.86      858.12     15.99 o
   0   8  10       80.06      101.61      6.66 o
   1   8  10      152.39      158.52      8.59 o
   2   8  10       73.93       76.83      6.70 o
   3   8  10      651.36      635.17     18.25 o
   4   8  10       53.01       36.44      8.72 o
   5   8  10       40.99       33.55     11.80 o
   6   8  10     1027.26     1081.96     29.17 o
   7   8  10        5.00      -11.66     11.66 o
   8   8  10        5.78       21.58     12.75 o
   9   8  10       11.85       24.99     12.75 o
  10   8  10       50.55       82.89     20.56 o
  11   8  10      107.39      125.33     17.19 o
  12   8  10        6.01       30.57     16.23 o
  13   8  10      138.68      191.37     38.27 o
 -15   9  10        3.71        4.24     17.21 o
 -14   9  10     1066.68     1033.95     28.97 o
 -13   9  10       14.56       28.49     12.70 o
 -12   9  10        9.99       39.70     12.03 o
 -11   9  10      740.89      747.86     22.75 o
 -10   9  10        2.26       11.34     11.31 o
  -9   9  10     1448.71     1482.65     25.17 o
  -8   9  10       13.00        1.07      7.86 o
  -7   9  10     1319.40     1317.06     22.30 o
  -6   9  10      790.50      736.60     16.35 o
  -5   9  10       28.17       30.12      7.30 o
  -4   9  10      392.65      462.21     15.17 o
  -3   9  10      107.53      136.60      9.95 o
  -2   9  10     1748.79     1616.24     31.08 o
  -1   9  10      586.79      595.42     18.32 o
   0   9  10      892.92      887.20     21.45 o
   1   9  10       77.00       67.60      9.58 o
   2   9  10     2476.02     2421.36     40.22 o
   3   9  10        0.89       -7.24      7.24 o
   4   9  10     3047.25     3124.10     86.69 o
   5   9  10     1117.28     1121.37     25.87 o
   6   9  10     4504.63     4346.26     80.55 o
   7   9  10      175.95      187.24     15.44 o
   8   9  10     3825.02     3719.58     70.97 o
   9   9  10        6.02      -11.38     16.23 o
  10   9  10      682.21      707.92     30.00 o
  11   9  10      190.50      182.19     18.77 o
  12   9  10     1528.49     1601.47     45.12 o
 -14  10  10       57.65       44.34     15.60 o
 -13  10  10      137.23      171.41     14.67 o
 -12  10  10        3.81        7.39     13.22 o
 -11  10  10      844.50      919.81     26.73 o
 -10  10  10      117.27      113.96     13.82 o
  -9  10  10     1746.90     1786.30     32.33 o
  -8  10  10       32.61       17.83      9.19 o
  -7  10  10       38.17       31.97     10.07 o
  -6  10  10      412.54      402.58     18.01 o
  -5  10  10      849.77      836.26     22.62 o
  -4  10  10      261.87      219.62     13.28 o
  -3  10  10     1122.31     1165.46     25.85 o
  -2  10  10      947.09      889.75     22.84 o
  -1  10  10      210.16      207.29     12.23 o
   0  10  10     1526.66     1433.67     31.70 o
   1  10  10      291.96      266.98     12.83 o
   2  10  10       86.88       63.31      9.78 o
   3  10  10      152.34      150.43      9.51 o
   4  10  10       32.49       61.83      8.92 o
   5  10  10      448.40      485.19     18.56 o
   6  10  10      817.36      770.30     26.48 o
   7  10  10      290.37      299.10     17.63 o
   8  10  10      109.07      119.58     15.44 o
   9  10  10      373.49      379.95     24.36 o
  10  10  10      252.41      255.23     21.57 o
  11  10  10       79.36       83.00     21.45 o
  12  10  10       80.22       69.88     34.02 o
 -14  11  10      325.60      325.32     46.78 o
 -13  11  10      154.37      160.31     19.97 o
 -12  11  10     1124.09     1135.12     30.08 o
 -11  11  10      188.24      162.70     15.12 o
 -10  11  10      845.23      831.19     27.80 o
  -9  11  10      521.71      523.72     32.60 o
  -8  11  10        5.62       -4.88     11.57 o
  -7  11  10      955.97      982.11     25.52 o
  -6  11  10      143.78      112.13     12.67 o
  -5  11  10      737.39      695.92     21.80 o
  -4  11  10      131.24      130.98     12.42 o
  -3  11  10      248.70      237.23     13.80 o
  -2  11  10     1360.51     1288.05     28.08 o
  -1  11  10      190.54      202.24     12.77 o
   0  11  10     3190.22     3228.55     53.16 o
   1  11  10      142.88      142.61     11.75 o
   2  11  10      786.25      767.94     20.66 o
   3  11  10      130.92      110.72     10.94 o
   4  11  10     3534.26     3239.65     52.94 o
   5  11  10      124.73      129.44     12.49 o
   6  11  10     5085.29     4905.08     82.30 o
   7  11  10       21.62       18.38     14.43 o
   8  11  10     1297.80     1375.55     36.14 o
   9  11  10      115.70       74.97     22.41 o
  10  11  10      908.25      922.81     55.28 o
  11  11  10        5.06       15.26     20.89 o
 -13  12  10      133.48      100.36     24.38 o
 -12  12  10      408.18      431.27     29.96 o
 -11  12  10      244.17      250.54     26.37 o
 -10  12  10      618.99      623.04     30.44 o
  -9  12  10      162.37      139.08     18.96 o
  -8  12  10      498.81      557.26     25.11 o
  -7  12  10     1502.45     1485.90     32.11 o
  -6  12  10        6.37        8.93     11.57 o
  -5  12  10     1450.66     1400.58     30.71 o
  -4  12  10        2.43        0.88     11.52 o
  -3  12  10     1655.25     1724.16     34.39 o
  -2  12  10        0.08       -3.34     10.56 o
  -1  12  10      723.50      791.02     22.44 o
   0  12  10      372.14      316.44     15.26 o
   1  12  10      190.32      167.39     12.79 o
   2  12  10        4.74       -6.57      9.93 o
   3  12  10      207.68      176.98     12.32 o
   4  12  10      353.91      330.45     15.35 o
   5  12  10       15.54       19.80      9.82 o
   6  12  10       27.33       18.40     11.61 o
   7  12  10      156.10      119.06     13.07 o
   8  12  10      125.28      108.52     22.98 o
   9  12  10       75.48       47.56     21.96 o
  10  12  10        0.05        2.13     27.64 o
 -11  13  10      402.95      453.60     32.15 o
 -10  13  10      963.30     1033.65     57.70 o
  -9  13  10      108.43      109.05     22.83 o
  -8  13  10      276.37      275.53     21.10 o
  -7  13  10      232.77      205.13     19.76 o
  -6  13  10       12.63       19.89     12.60 o
  -5  13  10      336.12      327.36     16.72 o
  -4  13  10       79.32       63.03     12.60 o
  -3  13  10       26.14       26.89     12.00 o
  -2  13  10      362.17      393.99     17.56 o
  -1  13  10       50.87       33.10     11.87 o
   0  13  10      982.42      930.88     24.59 o
   1  13  10      183.43      201.29     13.67 o
   2  13  10     1786.62     1612.27     32.90 o
   3  13  10       84.52       65.65     11.60 o
   4  13  10     2204.64     2204.25     40.24 o
   5  13  10      422.34      416.77     18.29 o
   6  13  10     1372.90     1315.12     34.42 o
   7  13  10       73.76       59.23     13.59 o
   8  13  10      670.83      694.33     39.31 o
   9  13  10       10.42       10.77     22.98 o
 -10  14  10      660.39      721.60     39.00 o
  -9  14  10      230.09      167.30     24.38 o
  -8  14  10      392.97      324.85     26.85 o
  -7  14  10      564.76      597.46     29.83 o
  -6  14  10      603.55      609.65     29.38 o
  -5  14  10     2209.48     2307.45     47.78 o
  -4  14  10       22.40       21.34     13.80 o
  -3  14  10      677.29      707.46     25.38 o
  -2  14  10       21.38       14.56     12.29 o
  -1  14  10      202.48      202.00     14.70 o
   0  14  10       10.46      -11.93     11.93 o
   1  14  10       45.04       44.54     13.55 o
   2  14  10       11.29        9.29     12.71 o
   3  14  10       41.37       39.63     13.32 o
   4  14  10        4.63        2.11     12.46 o
   5  14  10       62.62       68.93     12.97 o
   6  14  10        6.82      -11.08     11.08 o
   7  14  10        4.07      -13.08     14.43 o
  -8  15  10      429.73      472.35     30.49 o
  -7  15  10      109.05       97.32     19.14 o
  -6  15  10       73.67       43.46     17.77 o
  -5  15  10       15.76        4.97     16.69 o
  -4  15  10       19.92       -0.62     15.61 o
  -3  15  10      123.23      107.69     17.22 o
  -2  15  10       15.78        3.58     15.26 o
  -1  15  10      209.78      233.55     18.72 o
   0  15  10       51.24       19.61     15.49 o
   1  15  10      204.72      174.69     17.84 o
   2  15  10     1303.98     1330.64     37.04 o
   3  15  10      532.72      541.75     25.77 o
   4  15  10     1100.94      972.08     31.30 o
   5  15  10      280.47      306.08     21.18 o
   6  15  10      612.65      571.97     46.78 o
  -5  16  10      205.77      179.47     23.89 o
  -4  16  10      569.26      524.85     37.51 o
  -3  16  10       35.63       23.31     16.93 o
  -2  16  10      219.50      230.72     19.99 o
  -1  16  10        3.97        0.45     15.88 o
   0  16  10       46.26       51.36     16.91 o
   1  16  10      155.41      159.04     18.40 o
   2  16  10        1.50        0.38     15.68 o
   3  16  10      108.36       91.44     16.76 o
 -17   1  11     2867.73     2783.73     63.89 o
 -16   1  11       45.58       67.51     18.07 o
 -15   1  11     1201.51     1184.75     31.19 o
 -14   1  11      177.24      182.99     15.75 o
 -13   1  11     1017.74     1068.74     25.42 o
 -12   1  11      308.59      337.50     17.79 o
 -11   1  11     6228.33     6043.39     81.77 o
 -10   1  11       91.31       99.24      9.16 o
  -9   1  11     2694.27     2716.48     38.08 o
  -8   1  11     1784.18     1771.33     25.94 o
  -7   1  11      537.36      560.77     13.28 o
  -6   1  11      176.99      155.36      7.63 o
  -5   1  11     5181.73     5166.38     56.56 o
  -4   1  11      781.75      819.88     15.63 o
  -3   1  11     4199.32     4448.18     48.75 o
  -2   1  11     5017.22     4981.81     54.09 o
  -1   1  11     3117.29     3019.48     36.71 o
   0   1  11      787.89      786.35     14.81 o
   1   1  11     7649.85     7531.27     94.49 o
   2   1  11      579.03      518.03     13.50 o
   3   1  11     1487.06     1548.21     24.15 o
   4   1  11       56.18       35.36      7.11 o
   5   1  11     1442.83     1464.20     23.45 o
   6   1  11       19.24        0.75      7.02 o
   7   1  11     1343.65     1340.85     22.61 o
   8   1  11       18.78       25.45      9.08 o
   9   1  11     2573.67     2728.10     48.97 o
  10   1  11      127.77      142.45     12.15 o
  11   1  11      910.42      959.60     27.64 o
  12   1  11       32.28       30.83     19.55 o
  13   1  11      455.37      534.06     33.80 o
  14   1  11      102.49      119.47     23.27 o
 -17   2  11      340.38      384.61     24.17 o
 -16   2  11       28.34       49.07     17.52 o
 -15   2  11       91.49       79.61     14.97 o
 -14   2  11      110.21       87.70     14.68 o
 -13   2  11      389.45      381.62     17.33 o
 -12   2  11      317.59      287.86     12.69 o
 -11   2  11      173.10      172.37     11.42 o
 -10   2  11     1215.13     1192.54     23.66 o
  -9   2  11     1085.26     1058.73     20.35 o
  -8   2  11      422.64      456.26     13.23 o
  -7   2  11      350.33      349.18     12.97 o
  -6   2  11      461.96      434.07     11.51 o
  -5   2  11     3277.20     3140.21     36.37 o
  -4   2  11       41.59       18.03      5.56 o
  -3   2  11     1945.23     1849.95     23.72 o
  -2   2  11       15.13        4.37      5.28 o
  -1   2  11     4868.54     4636.48     73.74 o
   0   2  11      570.90      521.70     18.35 o
   1   2  11     1045.69     1110.85     19.59 o
   2   2  11        5.04       -2.33      6.52 o
   3   2  11      777.31      707.28     15.14 o
   4   2  11       57.44       49.26      7.11 o
   5   2  11      934.10      929.29     17.72 o
   6   2  11      324.10      309.66     11.38 o
   7   2  11      313.26      347.51     13.07 o
   8   2  11      125.18      138.94      9.54 o
   9   2  11     1749.66     1817.98     40.51 o
  10   2  11       13.77       40.45     12.19 o
  11   2  11       17.90       51.04     13.51 o
  12   2  11       61.16       94.07     42.53 o
  13   2  11      574.30      661.28     51.03 o
  14   2  11        7.53       34.02     31.89 o
 -17   3  11     1308.85     1294.45     40.53 o
 -16   3  11       15.38       15.01     17.26 o
 -15   3  11     1783.34     1733.27     38.30 o
 -14   3  11       11.75       14.21     13.61 o
 -13   3  11     1779.42     1740.00     33.46 o
 -12   3  11      521.27      492.97     16.59 o
 -11   3  11      390.47      352.32     13.37 o
 -10   3  11     1537.56     1572.13     26.37 o
  -9   3  11      708.77      674.96     15.95 o
  -8   3  11      410.02      387.13     12.74 o
  -7   3  11      189.83      191.49      8.59 o
  -6   3  11     4248.24     4198.84     49.21 o
  -5   3  11      588.02      569.99     13.09 o
  -4   3  11     1253.35     1152.94     17.81 o
  -3   3  11       16.12       30.89      5.44 o
  -2   3  11      483.62      463.11     10.72 o
  -1   3  11     1222.37     1288.70     17.50 o
   0   3  11        4.70       -2.78      4.82 o
   1   3  11     3624.17     3282.70     44.14 o
   2   3  11      286.38      263.60     10.30 o
   3   3  11     6675.19     6756.96     97.91 o
   4   3  11      403.29      382.62     11.54 o
   5   3  11     2421.40     2548.52     36.96 o
   6   3  11        8.52       14.02      6.74 o
   7   3  11     2143.19     2210.97     34.87 o
   8   3  11       77.22       99.64     12.49 o
   9   3  11     4090.36     4010.98     74.25 o
  10   3  11      102.28      103.46     12.93 o
  11   3  11     2503.15     2471.82     72.12 o
  12   3  11       66.88       75.88     20.26 o
  13   3  11      777.06      910.05     57.41 o
  14   3  11        2.78       38.27     31.89 o
 -17   4  11      658.91      700.21     32.12 o
 -16   4  11       40.08       37.47     17.74 o
 -15   4  11       98.87       71.92     14.48 o
 -14   4  11      516.96      517.96     21.76 o
 -13   4  11       34.46       44.54     10.99 o
 -12   4  11     1196.06     1172.30     22.97 o
 -11   4  11      631.06      666.81     17.42 o
 -10   4  11       39.82       40.85      8.43 o
  -9   4  11     3182.31     3179.40     41.64 o
  -8   4  11      588.63      566.40     14.59 o
  -7   4  11      440.78      446.01     12.58 o
  -6   4  11     2021.03     1976.43     26.59 o
  -5   4  11        7.42        8.46      6.37 o
  -4   4  11      942.87      898.57     15.59 o
  -3   4  11     6251.03     6153.34     66.21 o
  -2   4  11       12.19        5.24      5.39 o
  -1   4  11     3551.58     3418.84     46.07 o
   0   4  11      744.51      691.67     12.75 o
   1   4  11      174.26      161.28      7.44 o
   2   4  11        0.08       17.55      6.10 o
   3   4  11     1360.02     1439.54     22.82 o
   4   4  11      222.60      233.18      8.85 o
   5   4  11     2267.17     2271.52     31.84 o
   6   4  11        8.24       11.15      7.18 o
   7   4  11      426.01      489.12     18.70 o
   8   4  11       29.75       31.08     10.43 o
   9   4  11     1510.85     1450.56     33.28 o
  10   4  11       68.38       68.26     13.76 o
  11   4  11      183.20      183.21     21.63 o
  12   4  11       23.18       10.55     18.75 o
  13   4  11      155.71      189.24     34.02 o
  14   4  11      107.77       99.94     34.02 o
 -16   5  11        0.74        0.49     17.47 o
 -15   5  11      662.80      652.11     25.94 o
 -14   5  11      345.61      330.03     17.09 o
 -13   5  11     1753.36     1746.36     37.84 o
 -12   5  11      629.34      605.15     19.55 o
 -11   5  11     1004.93      999.87     20.33 o
 -10   5  11     1549.19     1426.91     24.59 o
  -9   5  11     1546.19     1534.55     23.91 o
  -8   5  11      649.91      643.88     15.88 o
  -7   5  11      379.95      378.77     12.24 o
  -6   5  11      470.69      496.34     13.30 o
  -5   5  11       33.31       15.82      6.53 o
  -4   5  11        2.91       -4.47      6.34 o
  -3   5  11      108.08      105.63      7.02 o
  -2   5  11      744.28      679.19     11.80 o
  -1   5  11        5.07       -4.11      4.77 o
   0   5  11      311.47      282.98      7.98 o
   1   5  11      938.00     1080.65     21.90 o
   2   5  11      150.66      135.39      7.69 o
   3   5  11     5826.94     5964.12     74.80 o
   4   5  11       32.87       39.94      6.05 o
   5   5  11     5447.33     5006.78     78.96 o
   6   5  11      135.92      150.09     15.18 o
   7   5  11     6181.15     6017.60     93.75 o
   8   5  11      163.44      193.79     14.22 o
   9   5  11      760.32      806.93     24.53 o
  10   5  11       68.16       68.40     13.26 o
  11   5  11      677.57      688.41     29.69 o
  12   5  11        1.90        6.10     16.10 o
  13   5  11      124.38      106.31     34.02 o
  14   5  11       22.96       46.78     34.02 o
 -16   6  11      232.01      223.41     21.22 o
 -15   6  11      127.93      177.74     17.06 o
 -14   6  11      757.41      728.07     26.17 o
 -13   6  11      334.05      341.74     15.93 o
 -12   6  11     2672.15     2661.62     45.32 o
 -11   6  11     1213.95     1199.74     22.99 o
 -10   6  11      429.49      348.91     13.48 o
  -9   6  11     1343.28     1389.85     23.54 o
  -8   6  11       71.24       93.32      9.38 o
  -7   6  11      152.53      209.60      9.66 o
  -6   6  11        8.25       -7.26      7.26 o
  -5   6  11     1461.16     1550.62     23.76 o
  -4   6  11      164.18      153.90      8.05 o
  -3   6  11     9467.98     8720.18     98.38 o
  -2   6  11       45.61       39.64      6.61 o
  -1   6  11     2574.63     2546.01     31.74 o
   0   6  11        4.42       -4.70      4.70 o
   1   6  11     1522.61     1550.68     26.85 o
   2   6  11       60.18       31.41      6.23 o
   3   6  11      381.96      351.38     16.69 o
   4   6  11      191.15      190.91     13.23 o
   5   6  11      876.90      921.87     25.50 o
   6   6  11      129.26      112.43     12.90 o
   7   6  11       19.21       37.00     12.28 o
   8   6  11       10.45       16.37     11.96 o
   9   6  11      682.41      612.76     24.97 o
  10   6  11        7.41       17.94     14.11 o
  11   6  11      111.73      131.62     16.50 o
  12   6  11       22.10       19.60     15.21 o
  13   6  11      357.16      316.82     40.40 o
 -16   7  11      760.21      768.59     33.27 o
 -15   7  11      789.30      723.86     31.21 o
 -14   7  11      588.41      602.13     22.40 o
 -13   7  11      946.99      943.08     25.56 o
 -12   7  11     1522.87     1692.71     45.64 o
 -11   7  11      504.06      598.80     20.13 o
 -10   7  11      236.84      226.11     11.88 o
  -9   7  11      112.25      105.21     10.79 o
  -8   7  11       39.33       24.58      8.40 o
  -7   7  11        1.63       -2.13      7.62 o
  -6   7  11     1381.51     1214.68     20.93 o
  -5   7  11     3012.36     2948.91     39.06 o
  -4   7  11     1116.27     1124.07     19.39 o
  -3   7  11     2508.62     2449.19     32.99 o
  -2   7  11     3176.93     3061.21     39.61 o
  -1   7  11     1320.51     1464.39     20.85 o
   0   7  11       38.85       32.50      5.83 o
   1   7  11      511.24      519.92     16.58 o
   2   7  11      720.97      758.72     20.39 o
   3   7  11     1003.65      899.39     25.94 o
   4   7  11      125.59      131.08     13.50 o
   5   7  11     3739.27     3843.19     72.02 o
   6   7  11     1285.99     1362.08     75.19 o
   7   7  11     1835.19     1748.80     39.29 o
   8   7  11      197.01      189.35     14.77 o
   9   7  11     1530.87     1394.63     34.10 o
  10   7  11        9.50        5.78     15.21 o
  11   7  11      640.07      540.24     26.46 o
  12   7  11        4.81        1.45     15.21 o
  13   7  11      216.69      221.13     40.40 o
 -15   8  11       24.14       22.15     17.46 o
 -14   8  11      648.19      666.28     24.97 o
 -13   8  11       22.51        1.63     13.32 o
 -12   8  11      374.27      379.37     18.06 o
 -11   8  11      649.44      652.62     25.20 o
 -10   8  11      498.98      553.77     18.59 o
  -9   8  11     2041.30     1979.35     33.79 o
  -8   8  11       22.06       13.31      9.69 o
  -7   8  11     1353.02     1298.89     22.17 o
  -6   8  11      571.81      610.96     15.35 o
  -5   8  11     7356.48     6988.94     84.74 o
  -4   8  11     1166.18     1160.16     19.89 o
  -3   8  11     3701.79     3758.63     51.43 o
  -2   8  11       31.23       17.72      9.28 o
  -1   8  11     2759.44     2642.38     44.21 o
   0   8  11      281.59      292.59     18.54 o
   1   8  11       77.44       58.48      8.34 o
   2   8  11      902.90      879.07     19.79 o
   3   8  11     3006.94     3030.52     80.28 o
   4   8  11        3.07       18.64     12.21 o
   5   8  11     1201.52     1215.04     31.52 o
   6   8  11      775.50      747.06     44.81 o
   7   8  11      506.53      446.31     20.31 o
   8   8  11        0.91      -11.75     13.06 o
   9   8  11      144.17      127.55     14.76 o
  10   8  11       67.10       67.30     16.72 o
  11   8  11      117.34       85.70     16.77 o
  12   8  11        0.09        7.93     16.23 o
 -14   9  11      241.62      239.34     18.77 o
 -13   9  11       61.96       81.99     14.78 o
 -12   9  11     1397.17     1368.73     35.15 o
 -11   9  11      430.04      411.93     21.24 o
 -10   9  11      362.85      416.02     17.64 o
  -9   9  11      431.78      466.73     19.54 o
  -8   9  11        1.64        3.17      8.99 o
  -7   9  11      869.16      861.48     19.67 o
  -6   9  11      380.32      409.13     16.52 o
  -5   9  11      929.58      881.36     23.40 o
  -4   9  11      264.22      228.99     13.52 o
  -3   9  11        9.55        2.56      9.74 o
  -2   9  11      144.13      124.41     11.28 o
  -1   9  11        7.13       17.60      9.31 o
   0   9  11     1732.51     1748.56     38.46 o
   1   9  11       29.19       40.27      9.56 o
   2   9  11       59.67       60.98      8.19 o
   3   9  11       71.33       90.68     10.81 o
   4   9  11     1093.50     1085.40     30.47 o
   5   9  11      472.68      391.71     19.91 o
   6   9  11      461.31      439.30     21.45 o
   7   9  11      601.13      531.27     23.41 o
   8   9  11      723.98      724.63     39.59 o
   9   9  11       22.26       -1.17     16.50 o
  10   9  11       20.64       21.52     16.72 o
  11   9  11      163.95      138.89     35.08 o
 -14  10  11      284.36      253.94     25.25 o
 -13  10  11       31.64        5.65     17.60 o
 -12  10  11      350.19      380.26     24.49 o
 -11  10  11     1578.67     1493.90     36.42 o
 -10  10  11      257.19      269.50     17.60 o
  -9  10  11     1353.86     1346.54     27.63 o
  -8  10  11       43.41       27.86     12.12 o
  -7  10  11     2692.47     2681.86     47.30 o
  -6  10  11        1.37        2.02     11.14 o
  -5  10  11     3696.15     3522.77     58.11 o
  -4  10  11      216.41      212.81     13.42 o
  -3  10  11     2530.39     2428.16     43.16 o
  -2  10  11        1.63       -8.20      9.62 o
  -1  10  11      625.59      679.17     20.29 o
   0  10  11      129.57      141.46     11.66 o
   1  10  11      958.23      936.81     22.66 o
   2  10  11        1.33        5.60      9.19 o
   3  10  11      252.33      213.96     11.28 o
   4  10  11      127.64      146.71     12.06 o
   5  10  11      140.33      128.58     15.26 o
   6  10  11        2.83        3.31     13.70 o
   7  10  11       49.31       49.20     14.79 o
   8  10  11       57.59       39.06     14.79 o
   9  10  11       59.92       37.69     21.26 o
  10  10  11        9.18       14.44     20.85 o
  11  10  11      336.61      344.40     26.57 o
 -13  11  11        1.45       -9.22     22.10 o
 -12  11  11      304.00      304.05     27.60 o
 -11  11  11      264.31      259.79     26.06 o
 -10  11  11      109.31       94.84     18.37 o
  -9  11  11      163.04      168.39     16.67 o
  -8  11  11        0.62      -12.05     12.05 o
  -7  11  11       83.45       93.87     12.85 o
  -6  11  11       27.29       29.55     12.00 o
  -5  11  11       41.84       51.37     12.15 o
  -4  11  11       27.24       21.51     11.64 o
  -3  11  11       38.81       36.16     11.08 o
  -2  11  11       88.71       68.02     13.16 o
  -1  11  11       50.24       42.78     10.57 o
   0  11  11       82.11       70.38     14.45 o
   1  11  11      141.84      189.51     12.66 o
   2  11  11       69.17       96.99     13.81 o
   3  11  11      731.87      714.55     23.12 o
   4  11  11      989.06      987.63     27.11 o
   5  11  11      115.57      116.59     12.22 o
   6  11  11     1281.41     1251.01     34.24 o
   7  11  11      151.35      113.04     18.92 o
   8  11  11      269.94      279.57     36.15 o
   9  11  11       19.67       14.25     21.96 o
  10  11  11      336.49      351.29     29.07 o
 -12  12  11      880.10      956.52     43.35 o
 -11  12  11      240.16      264.93     29.87 o
 -10  12  11      941.20      997.64     42.33 o
  -9  12  11      300.48      283.96     25.72 o
  -8  12  11       83.07       79.30     17.22 o
  -7  12  11      692.78      686.11     23.13 o
  -6  12  11      204.75      204.88     14.79 o
  -5  12  11     1036.76     1022.42     26.71 o
  -4  12  11      139.69      153.43     13.57 o
  -3  12  11      859.24      867.62     24.46 o
  -2  12  11        6.13        4.82     11.35 o
  -1  12  11      962.20      897.27     24.07 o
   0  12  11      133.96      155.89     12.88 o
   1  12  11     3094.53     3057.43     51.59 o
   2  12  11       32.00       21.68     10.69 o
   3  12  11      948.62      935.94     23.79 o
   4  12  11       21.09        9.13     11.79 o
   5  12  11       65.61       49.37     12.64 o
   6  12  11       80.71       91.46     17.67 o
   7  12  11        0.71      -16.42     16.42 o
   8  12  11      179.90      199.60     25.52 o
   9  12  11      178.09      166.42     25.52 o
 -10  13  11      122.33      107.48     23.60 o
  -9  13  11       50.23       51.96     21.91 o
  -8  13  11        0.08        6.94     16.98 o
  -7  13  11       42.69       42.83     16.98 o
  -6  13  11       30.91       23.89     14.36 o
  -5  13  11        9.09       23.73     13.88 o
  -4  13  11        0.47      -13.27     13.27 o
  -3  13  11       24.36       14.25     12.12 o
  -2  13  11        4.90       -4.99     12.02 o
  -1  13  11      654.02      638.72     21.97 o
   0  13  11       82.21       94.46     12.64 o
   1  13  11     1343.56     1384.99     30.35 o
   2  13  11      401.19      387.30     19.11 o
   3  13  11      479.56      462.08     20.21 o
   4  13  11      791.36      855.61     24.97 o
   5  13  11      206.73      182.35     16.02 o
   6  13  11      911.14      938.80     34.99 o
   7  13  11      120.53      138.25     51.03 o
  -9  14  11      169.00      153.47     25.62 o
  -8  14  11      122.66      127.95     24.38 o
  -7  14  11      563.67      511.59     27.77 o
  -6  14  11       88.58      110.99     18.74 o
  -5  14  11      572.48      593.84     25.20 o
  -4  14  11       22.35       28.65     14.40 o
  -3  14  11      810.80      802.97     30.01 o
  -2  14  11      422.25      424.92     23.03 o
  -1  14  11     1767.81     1758.13     43.91 o
   0  14  11      442.85      470.68     30.08 o
   1  14  11      710.82      668.86     26.91 o
   2  14  11      319.73      290.29     18.58 o
   3  14  11      190.79      184.72     20.18 o
   4  14  11      174.10      187.63     16.11 o
   5  14  11       55.28       38.60     16.58 o
   6  14  11      357.25      343.09     28.74 o
  -6  15  11        0.27        9.83     21.41 o
  -5  15  11        6.19       13.87     22.31 o
  -4  15  11       66.04       51.66     17.22 o
  -3  15  11      121.90      158.71     22.40 o
  -2  15  11       31.88       42.48     16.35 o
  -1  15  11      993.04      970.67     32.52 o
   0  15  11       25.93       17.18     15.34 o
   1  15  11      194.63      215.86     18.37 o
   2  15  11      303.16      354.81     21.40 o
   3  15  11       54.82       31.36     14.95 o
   4  15  11      552.40      566.75     34.58 o
 -17   0  12     1061.25     1056.84     69.10 o
 -16   0  12      127.84      141.53     27.78 o
 -15   0  12     1762.81     1899.80     58.37 o
 -14   0  12       78.73       86.27     20.94 o
 -13   0  12      289.39      294.58     24.31 o
 -12   0  12       77.23       67.62     18.94 o
 -11   0  12     3983.10     3964.05     90.53 o
 -10   0  12     1345.09     1364.85     40.85 o
  -9   0  12       11.37       14.76     13.78 o
  -8   0  12     6548.55     6313.82    134.55 o
  -7   0  12      722.13      734.85     25.21 o
  -6   0  12      387.77      368.62     18.76 o
  -5   0  12       83.25       54.06     10.58 o
  -4   0  12      567.41      552.97     18.82 o
  -3   0  12     4467.20     4777.96     83.39 o
  -2   0  12    23749.76    23586.66    539.60 o
  -1   0  12        0.79      -15.10     15.10 o
   0   0  12    15179.63    15292.89    265.70 o
   1   0  12       11.68       -5.32     13.81 o
   2   0  12     8914.08     8595.87    152.20 o
   3   0  12       51.89       29.97     10.87 o
   4   0  12      462.57      432.27     19.14 o
   5   0  12       26.13       26.58     10.63 o
   6   0  12      449.97      459.64     19.92 o
   7   0  12       17.97       16.87     13.05 o
   8   0  12       11.28       16.74     13.05 o
   9   0  12       33.68       38.27     19.14 o
  10   0  12      451.93      512.02     30.79 o
  11   0  12       74.77       96.86     19.55 o
  12   0  12      857.73      780.35     53.16 o
  13   0  12      589.87      663.40     51.03 o
 -17   1  12        4.04       32.26     26.28 o
 -16   1  12      344.13      329.95     22.84 o
 -15   1  12        4.95       17.61     15.03 o
 -14   1  12      302.12      268.51     17.41 o
 -13   1  12       72.10       78.49     14.26 o
 -12   1  12      271.11      270.87     14.87 o
 -11   1  12       87.49       85.23     12.20 o
 -10   1  12      229.57      211.47     13.10 o
  -9   1  12      458.98      481.90     18.33 o
  -8   1  12     1388.75     1324.63     28.13 o
  -7   1  12      323.37      299.51     12.19 o
  -6   1  12        0.02        0.83      7.16 o
  -5   1  12      778.55      679.28     15.69 o
  -4   1  12       94.97       99.46      7.64 o
  -3   1  12        0.08       -3.01      5.75 o
  -2   1  12     1481.42     1270.29     23.03 o
  -1   1  12        3.39       -6.33      6.33 o
   0   1  12      554.41      568.08     15.81 o
   1   1  12       43.28       18.81      7.74 o
   2   1  12      257.76      261.21     10.26 o
   3   1  12     1094.12     1103.51     19.95 o
   4   1  12     2245.40     2083.41     30.84 o
   5   1  12      254.99      229.72      9.84 o
   6   1  12      726.57      709.55     17.44 o
   7   1  12      504.99      516.83     15.62 o
   8   1  12       15.35       20.58     10.63 o
   9   1  12        0.35       44.53     14.29 o
  10   1  12      138.07      145.89     14.32 o
  11   1  12       92.91      127.14     17.64 o
  12   1  12       30.18       28.70     19.55 o
  13   1  12       28.58       36.15     29.77 o
 -16   2  12      302.40      271.43     22.29 o
 -15   2  12      385.25      372.48     19.48 o
 -14   2  12      116.67      123.86     15.31 o
 -13   2  12     1474.17     1514.41     33.67 o
 -12   2  12       33.44       71.88     12.36 o
 -11   2  12      541.37      554.76     20.19 o
 -10   2  12      278.50      286.89     14.62 o
  -9   2  12      190.62      192.59     12.72 o
  -8   2  12     4478.61     4209.04     61.64 o
  -7   2  12      175.30      175.60     10.87 o
  -6   2  12     2736.51     2607.37     36.10 o
  -5   2  12       32.99       33.52      7.23 o
  -4   2  12     6283.57     6487.90     79.44 o
  -3   2  12        0.20       -5.26      5.63 o
  -2   2  12     6617.31     6474.87     79.96 o
  -1   2  12       32.98       28.72      6.52 o
   0   2  12     5667.61     5511.98     70.77 o
   1   2  12      202.42      179.12      9.35 o
   2   2  12     2902.36     2914.23     40.29 o
   3   2  12      273.70      252.61     10.20 o
   4   2  12     2491.42     2366.77     36.16 o
   5   2  12      117.76      111.74      9.07 o
   6   2  12      682.77      679.90     16.83 o
   7   2  12       47.68       52.06     10.20 o
   8   2  12       77.96       97.95     12.88 o
   9   2  12      324.15      323.30     23.02 o
  10   2  12      651.18      558.34     22.58 o
  11   2  12       19.75       47.29     18.75 o
  12   2  12      528.92      548.58     46.78 o
  13   2  12       37.22       34.02     29.77 o
 -16   3  12       25.28       15.61     17.74 o
 -15   3  12       58.72       66.33     15.37 o
 -14   3  12       87.64       62.01     16.27 o
 -13   3  12       15.90       27.92     12.83 o
 -12   3  12     1070.34     1054.76     26.48 o
 -11   3  12      144.87      160.14     13.18 o
 -10   3  12     2050.04     1915.00     36.25 o
  -9   3  12        1.54       -2.27      9.70 o
  -8   3  12      330.11      312.91     13.54 o
  -7   3  12      310.18      300.11     12.64 o
  -6   3  12      926.76      975.12     19.72 o
  -5   3  12      214.18      218.34      9.54 o
  -4   3  12       42.49       43.79      7.63 o
  -3   3  12       89.93       65.08      6.94 o
  -2   3  12      181.99      225.50      8.69 o
  -1   3  12        4.38       -5.28      5.28 o
   0   3  12     1975.79     1740.40     26.35 o
   1   3  12       83.67       62.77      7.75 o
   2   3  12        7.21       23.23      7.51 o
   3   3  12      959.30      917.46     20.55 o
   4   3  12       13.97       26.55      6.99 o
   5   3  12      388.84      388.53     12.25 o
   6   3  12       45.64       56.66      8.57 o
   7   3  12        2.17       17.69     10.15 o
   8   3  12     2289.54     2277.27     44.65 o
   9   3  12      689.41      727.88     36.25 o
  10   3  12      449.30      451.02     30.79 o
  11   3  12      433.03      484.94     33.08 o
  12   3  12       49.61       91.43     31.89 o
  13   3  12       27.07       17.01     29.77 o
 -16   4  12      136.54      125.59     19.39 o
 -15   4  12      224.41      236.96     19.65 o
 -14   4  12       66.70       49.01     16.13 o
 -13   4  12      372.45      368.54     18.15 o
 -12   4  12       31.43       23.53     12.95 o
 -11   4  12       77.65       67.83     11.36 o
 -10   4  12     1139.34     1071.97     24.72 o
  -9   4  12      688.91      691.15     19.77 o
  -8   4  12     1639.58     1607.62     27.72 o
  -7   4  12      292.22      274.50     11.72 o
  -6   4  12     2056.78     2075.29     32.10 o
  -5   4  12      248.39      231.95     10.16 o
  -4   4  12     1901.04     1831.03     27.15 o
  -3   4  12        4.29        4.05      6.59 o
  -2   4  12     2366.46     2465.12     42.77 o
  -1   4  12      289.23      298.40      9.76 o
   0   4  12     2749.42     2623.58     41.01 o
   1   4  12      377.70      312.38     11.86 o
   2   4  12      260.12      215.00      9.39 o
   3   4  12      877.83      936.20     18.95 o
   4   4  12     1890.54     1872.25     29.28 o
   5   4  12       32.28       28.84      9.16 o
   6   4  12      894.92      887.03     28.54 o
   7   4  12        4.64       -7.21     11.43 o
   8   4  12      621.18      649.49     24.43 o
   9   4  12        0.14       20.50     12.28 o
  10   4  12        1.44        2.05     12.11 o
  11   4  12        0.54        4.34     18.75 o
  12   4  12      327.05      329.57     38.27 o
  13   4  12       38.70       34.02     31.89 o
 -16   5  12      242.11      274.25     25.35 o
 -15   5  12       46.23       43.31     15.78 o
 -14   5  12       65.78       66.36     17.48 o
 -13   5  12        3.93       10.34     13.75 o
 -12   5  12     2216.09     2203.06     42.71 o
 -11   5  12       27.70       38.85     10.57 o
 -10   5  12      815.24      770.85     19.42 o
  -9   5  12       92.20      102.55     10.35 o
  -8   5  12      164.80      159.18     10.08 o
  -7   5  12      454.88      456.53     13.53 o
  -6   5  12      376.89      310.45     13.61 o
  -5   5  12        1.15       -1.57      6.83 o
  -4   5  12      551.70      515.94     13.14 o
  -3   5  12      386.82      366.19     12.69 o
  -2   5  12      535.03      490.57     12.83 o
  -1   5  12     1512.47     1513.69     21.95 o
   0   5  12      950.42      806.53     13.85 o
   1   5  12       92.44       86.91      7.88 o
   2   5  12      912.31     1011.42     19.13 o
   3   5  12       60.18       60.91     11.80 o
   4   5  12        6.59       12.75     11.25 o
   5   5  12       12.33        1.89     11.25 o
   6   5  12     5341.06     5063.70     91.32 o
   7   5  12      527.94      551.19     41.43 o
   8   5  12     2739.12     2790.76     54.84 o
   9   5  12      741.04      811.09     26.70 o
  10   5  12      155.42      158.45     18.33 o
  11   5  12      162.86      149.77     18.03 o
  12   5  12      139.51      120.41     15.42 o
  13   5  12        1.27       14.88     31.89 o
 -15   6  12      432.92      376.39     22.70 o
 -14   6  12        4.16        8.68     17.11 o
 -13   6  12     1442.18     1493.32     34.28 o
 -12   6  12       30.08       55.58     14.42 o
 -11   6  12      215.51      277.91     13.44 o
 -10   6  12       78.88       49.14     10.86 o
  -9   6  12        6.16       10.26      9.96 o
  -8   6  12        3.00       11.67      8.72 o
  -7   6  12       17.94        4.18      7.55 o
  -6   6  12     1437.07     1315.07     22.03 o
  -5   6  12      400.11      371.75     12.47 o
  -4   6  12     2608.71     2446.95     33.79 o
  -3   6  12       61.59       54.97      6.88 o
  -2   6  12       44.50       25.73      6.35 o
  -1   6  12     1495.48     1511.46     21.57 o
   0   6  12       53.05       38.35      5.54 o
   1   6  12       29.95       29.07      7.48 o
   2   6  12     1474.81     1586.53     36.07 o
   3   6  12      394.27      354.45     17.30 o
   4   6  12     1187.03     1290.23     31.96 o
   5   6  12     1044.12     1042.85     32.22 o
   6   6  12      865.09      848.39     25.85 o
   7   6  12      238.77      219.94     14.93 o
   8   6  12      367.70      342.46     18.04 o
   9   6  12       16.19        1.83     12.24 o
  10   6  12       50.66       30.38     15.47 o
  11   6  12        0.31       -2.25     14.96 o
  12   6  12       86.00       97.17     19.27 o
 -15   7  12      121.52       98.19     20.89 o
 -14   7  12      826.87      861.02     34.10 o
 -13   7  12       71.82       71.21     16.26 o
 -12   7  12     2243.64     2163.43     45.83 o
 -11   7  12      201.89      205.59     16.94 o
 -10   7  12     1190.94     1128.56     24.73 o
  -9   7  12      650.80      637.20     19.02 o
  -8   7  12      410.69      374.91     14.04 o
  -7   7  12      124.53      156.01     13.98 o
  -6   7  12      739.85      753.47     21.10 o
  -5   7  12      335.95      309.06     10.99 o
  -4   7  12       41.80       28.91      7.46 o
  -3   7  12      303.43      317.19     11.04 o
  -2   7  12      163.24      132.97      9.16 o
  -1   7  12       12.78       14.88      7.99 o
   0   7  12     2775.02     2691.34     52.86 o
   1   7  12       18.88       27.00      8.81 o
   2   7  12     1646.95     1671.90     33.16 o
   3   7  12      683.47      664.62     23.08 o
   4   7  12     3142.22     3194.53     61.95 o
   5   7  12      964.01      990.34     28.72 o
   6   7  12     2207.97     2144.24     45.56 o
   7   7  12       20.98       14.10     12.52 o
   8   7  12     1629.63     1560.50     36.93 o
   9   7  12       45.74       38.67     13.37 o
  10   7  12      249.42      240.74     19.34 o
  11   7  12       34.75       20.96     15.47 o
  12   7  12     1062.94     1083.02     41.46 o
 -14   8  12      289.04      334.65     23.52 o
 -13   8  12       98.64       73.07     16.13 o
 -12   8  12      363.81      408.25     20.81 o
 -11   8  12        3.52       -1.28     14.24 o
 -10   8  12       48.96       36.50     10.83 o
  -9   8  12       23.87       25.39     10.65 o
  -8   8  12        0.35       -8.91      8.91 o
  -7   8  12       54.53       24.29      9.82 o
  -6   8  12      773.06      666.19     17.44 o
  -5   8  12     1630.03     1598.24     28.82 o
  -4   8  12     1755.13     1591.69     31.82 o
  -3   8  12      161.70      192.39     12.48 o
  -2   8  12      482.52      476.37     17.77 o
  -1   8  12       96.01       98.35     11.44 o
   0   8  12       36.53       35.31      8.72 o
   1   8  12       58.81       55.42      8.23 o
   2   8  12       94.10      121.21      9.64 o
   3   8  12      953.70      958.74     39.28 o
   4   8  12       38.69       50.70     13.23 o
   5   8  12     1530.05     1621.80     38.42 o
   6   8  12       88.77      108.98     14.61 o
   7   8  12        9.74       -0.65     13.06 o
   8   8  12        0.01        2.13     13.37 o
   9   8  12        4.81      -11.71     15.70 o
  10   8  12       18.32       11.58     22.33 o
  11   8  12        1.20        2.13     23.39 o
 -14   9  12     1060.12     1095.04     82.93 o
 -13   9  12       36.00       46.77     16.13 o
 -12   9  12     1535.16     1489.68     36.89 o
 -11   9  12      144.12      133.88     16.45 o
 -10   9  12      357.64      377.09     20.28 o
  -9   9  12      788.93      808.25     21.40 o
  -8   9  12       56.77       64.55     12.12 o
  -7   9  12      312.38      305.71     16.18 o
  -6   9  12        2.31       -0.36     11.22 o
  -5   9  12     1888.42     1914.63     36.67 o
  -4   9  12     2011.98     1903.56     36.29 o
  -3   9  12        2.86        5.50      9.98 o
  -2   9  12      297.37      244.91     13.48 o
  -1   9  12      169.60      138.59     11.43 o
   0   9  12      299.68      339.73     15.12 o
   1   9  12      135.49      151.02     10.89 o
   2   9  12     1110.34     1131.17     27.08 o
   3   9  12        3.32       20.13      9.82 o
   4   9  12     3922.02     3730.62     71.79 o
   5   9  12      189.42      163.13     15.88 o
   6   9  12     3526.74     3457.90     67.75 o
   7   9  12       74.83       71.12     14.34 o
   8   9  12     1666.12     1759.02     41.62 o
   9   9  12        9.03       13.14     19.64 o
  10   9  12      539.19      517.66     32.67 o
 -13  10  12      169.80      171.38     21.35 o
 -12  10  12        1.20        7.88     22.36 o
 -11  10  12        7.95       13.85     21.81 o
 -10  10  12       75.95       87.11     18.01 o
  -9  10  12      136.00      139.27     16.01 o
  -8  10  12        2.21        7.53     13.11 o
  -7  10  12      236.41      274.75     15.48 o
  -6  10  12       21.18       17.29     11.85 o
  -5  10  12      846.69      862.07     23.94 o
  -4  10  12       57.24       31.52     11.52 o
  -3  10  12     2146.88     2073.70     38.43 o
  -2  10  12       67.07       48.48     14.87 o
  -1  10  12     1042.57     1158.11     26.21 o
   0  10  12      845.14      740.64     20.91 o
   1  10  12      940.35      948.06     23.05 o
   2  10  12      460.27      452.73     23.46 o
   3  10  12       49.37       64.81     11.03 o
   4  10  12        4.88       17.81     14.17 o
   5  10  12       37.94       59.21     14.48 o
   6  10  12       39.71       65.51     15.44 o
   7  10  12       46.21       28.51     16.64 o
   8  10  12      382.17      366.79     29.62 o
   9  10  12        0.10      -10.19     20.85 o
  10  10  12       64.51       60.87     38.27 o
 -12  11  12      848.75      879.00     45.81 o
 -11  11  12       42.32       49.57     22.65 o
 -10  11  12     1094.81     1126.34     44.28 o
  -9  11  12       61.27       45.56     21.41 o
  -8  11  12      420.53      355.99     19.21 o
  -7  11  12      233.17      245.90     15.64 o
  -6  11  12      208.12      210.06     15.04 o
  -5  11  12      109.82      100.58     13.42 o
  -4  11  12        7.96       -6.62     11.63 o
  -3  11  12     1537.74     1621.01     33.24 o
  -2  11  12       43.32       26.70     10.97 o
  -1  11  12      457.49      510.73     19.64 o
   0  11  12     1435.27     1389.97     29.68 o
   1  11  12      361.46      310.16     15.69 o
   2  11  12     1263.48     1291.70     27.59 o
   3  11  12      290.06      278.10     16.09 o
   4  11  12     1111.10     1026.21     26.22 o
   5  11  12      272.38      217.13     19.59 o
   6  11  12     2549.75     2530.35     61.58 o
   7  11  12        0.07      -16.64     16.64 o
   8  11  12      409.33      421.21     32.67 o
   9  11  12      154.14      162.19     25.95 o
 -11  12  12      691.25      763.34     72.29 o
 -10  12  12      248.82      336.81     28.18 o
  -9  12  12      295.31      300.52     26.53 o
  -8  12  12       96.66      129.43     19.56 o
  -7  12  12      646.28      693.54     25.96 o
  -6  12  12      101.02      114.57     17.20 o
  -5  12  12     1043.74     1028.86     29.72 o
  -4  12  12        2.82       -8.80     13.15 o
  -3  12  12      934.26      957.74     25.58 o
  -2  12  12        7.16       -9.39     11.54 o
  -1  12  12      427.50      407.41     17.87 o
   0  12  12      235.16      243.97     14.58 o
   1  12  12      326.70      297.26     15.56 o
   2  12  12       13.59       -6.05     11.07 o
   3  12  12      234.24      255.30     13.73 o
   4  12  12        1.42       -4.91     12.05 o
   5  12  12       49.78       35.99     17.67 o
   6  12  12      336.95      347.95     30.89 o
   7  12  12       25.05       27.43     21.96 o
  -9  13  12      164.64      193.71     25.62 o
  -8  13  12      775.33      864.92     40.36 o
  -7  13  12       83.61       70.57     18.92 o
  -6  13  12      100.66       85.53     15.71 o
  -5  13  12      295.43      280.70     18.60 o
  -4  13  12       10.47      -12.54     13.92 o
  -3  13  12      370.86      419.32     34.37 o
  -2  13  12      524.48      429.43     23.32 o
  -1  13  12        9.95       18.03     14.79 o
   0  13  12      764.92      795.74     28.21 o
   1  13  12      123.86      117.74     15.75 o
   2  13  12      170.05      146.18     15.86 o
   3  13  12      150.35      141.67     14.50 o
   4  13  12      507.60      434.83     24.98 o
   5  13  12       55.24       38.90     14.71 o
   6  13  12      255.38      281.91     28.60 o
  -7  14  12      813.13      784.37     39.95 o
  -6  14  12       11.67       19.10     21.12 o
  -5  14  12      856.03      965.88     34.05 o
  -4  14  12       76.13       68.56     16.93 o
  -3  14  12      407.26      406.30     22.42 o
  -2  14  12       31.64       18.71     15.68 o
  -1  14  12       67.16       44.91     15.84 o
   0  14  12      301.97      348.20     20.27 o
   1  14  12      369.82      391.31     22.44 o
   2  14  12      179.61      123.54     16.16 o
   3  14  12      265.85      256.03     17.07 o
   4  14  12       98.30       87.89     17.09 o
  -3  15  12      100.18       90.21     17.71 o
  -2  15  12       34.32       43.79     16.96 o
  -1  15  12       86.70       86.80     17.33 o
   0  15  12       27.39       42.17     16.21 o
 -16   1  13       73.56       94.30     21.27 o
 -15   1  13      922.82      922.23     36.12 o
 -14   1  13        3.70        0.52     18.04 o
 -13   1  13      415.66      428.79     24.43 o
 -12   1  13        5.36        3.52     12.02 o
 -11   1  13     3236.42     3237.42     54.43 o
 -10   1  13       19.88       26.96     11.60 o
  -9   1  13     3189.04     3150.24     52.63 o
  -8   1  13      918.64      911.33     23.67 o
  -7   1  13     1186.64     1203.16     29.64 o
  -6   1  13     3604.61     3644.09     54.28 o
  -5   1  13     2957.39     2992.40     42.79 o
  -4   1  13      201.87      200.27      9.59 o
  -3   1  13      838.57      814.88     16.76 o
  -2   1  13      845.24      907.92     17.05 o
  -1   1  13      128.11       86.54      6.23 o
   0   1  13      155.85      161.53      9.37 o
   1   1  13     2082.32     1816.16     28.32 o
   2   1  13      563.43      543.03     14.91 o
   3   1  13     1518.07     1485.71     26.35 o
   4   1  13      236.93      185.76     10.39 o
   5   1  13      587.76      642.69     17.06 o
   6   1  13       93.93       82.51     10.38 o
   7   1  13     3576.59     3647.71     64.53 o
   8   1  13       48.60       59.20     15.52 o
   9   1  13     4876.69     4856.47    138.33 o
  10   1  13       10.53       20.26     13.00 o
  11   1  13     2066.45     2219.81     67.46 o
  12   1  13        9.95       17.01     29.77 o
 -16   2  13       52.50       73.19     21.27 o
 -15   2  13      356.86      379.52     30.99 o
 -14   2  13       61.22       87.21     19.12 o
 -13   2  13       68.70       82.07     15.43 o
 -12   2  13       25.51       19.97     12.02 o
 -11   2  13      136.77      157.22     14.26 o
 -10   2  13      534.38      524.81     20.24 o
  -9   2  13      753.55      730.67     22.14 o
  -8   2  13      705.58      694.10     21.37 o
  -7   2  13     1329.82     1303.11     28.09 o
  -6   2  13     2254.07     2236.43     36.73 o
  -5   2  13      547.74      460.94     16.30 o
  -4   2  13      216.38      181.74      9.84 o
  -3   2  13      219.43      250.68      9.73 o
  -2   2  13       59.54       52.90      6.29 o
  -1   2  13      322.17      287.65      9.51 o
   0   2  13       26.46       14.45      8.07 o
   1   2  13        1.94       10.69      8.21 o
   2   2  13     1205.58     1182.58     22.77 o
   3   2  13      407.36      458.30     16.72 o
   4   2  13        4.82        5.59      8.17 o
   5   2  13      374.06      343.76     14.60 o
   6   2  13      402.03      416.49     23.42 o
   7   2  13       68.18       93.22     17.19 o
   8   2  13      281.20      273.17     19.57 o
   9   2  13      118.93      146.80     17.98 o
  10   2  13       13.08       27.19     15.11 o
  11   2  13       41.50      103.31     28.70 o
  12   2  13       97.73       76.55     31.89 o
 -15   3  13      281.66      275.36     23.62 o
 -14   3  13        1.58      -12.74     18.22 o
 -13   3  13      794.82      766.18     27.70 o
 -12   3  13      154.46      167.75     16.40 o
 -11   3  13     2487.07     2402.27     43.63 o
 -10   3  13     1696.64     1750.21     34.84 o
  -9   3  13     2776.46     2672.24     46.57 o
  -8   3  13      869.10      868.97     23.19 o
  -7   3  13      832.93      801.94     22.10 o
  -6   3  13       40.59       -1.58      8.60 o
  -5   3  13      175.09      170.33     10.11 o
  -4   3  13     1729.06     1798.04     28.68 o
  -3   3  13     1220.86     1212.95     21.86 o
  -2   3  13     1392.01     1312.37     21.39 o
  -1   3  13      113.86      132.56      7.55 o
   0   3  13        4.60       -2.79      7.84 o
   1   3  13      414.82      435.23     14.68 o
   2   3  13       99.68       89.55      9.47 o
   3   3  13     1264.33     1215.74     27.23 o
   4   3  13      604.32      629.20     17.35 o
   5   3  13     1555.49     1546.03     30.62 o
   6   3  13        0.20       13.44      9.71 o
   7   3  13     3230.54     3238.41     61.48 o
   8   3  13      115.89      133.56     17.10 o
   9   3  13     3218.87     3329.93     76.43 o
  10   3  13        0.50       19.14     18.04 o
  11   3  13     1094.07     1106.70     44.33 o
  12   3  13        5.25        6.38     29.77 o
 -15   4  13      472.42      450.28     25.98 o
 -14   4  13      303.58      269.74     22.72 o
 -13   4  13        4.37       -6.65     14.75 o
 -12   4  13     1158.25     1130.45     31.73 o
 -11   4  13      261.40      289.35     15.56 o
 -10   4  13     1142.47     1078.60     26.58 o
  -9   4  13     1643.52     1603.49     32.80 o
  -8   4  13        1.82       12.91     10.60 o
  -7   4  13     1219.63     1201.34     28.15 o
  -6   4  13      255.96      224.72     11.86 o
  -5   4  13      273.31      313.05     12.20 o
  -4   4  13     2658.34     2607.70     38.02 o
  -3   4  13     1821.72     1682.53     27.01 o
  -2   4  13       54.85       41.02      6.92 o
  -1   4  13     4169.66     4379.06     95.04 o
   0   4  13      162.05      155.50      8.70 o
   1   4  13        5.76       16.18      7.71 o
   2   4  13       73.32       75.27      8.44 o
   3   4  13       63.05       90.90     10.20 o
   4   4  13       76.75      105.17     12.43 o
   5   4  13     1695.04     1607.04     36.13 o
   6   4  13       49.93       52.22     11.30 o
   7   4  13        5.20        7.88     12.28 o
   8   4  13       65.00       74.94     11.72 o
   9   4  13      173.04      159.55     13.07 o
  10   4  13       21.17       30.17     14.49 o
  11   4  13      375.55      326.97     27.06 o
  12   4  13       90.63      106.31     34.02 o
 -15   5  13      581.09      542.00     29.43 o
 -14   5  13        1.64       17.56     19.14 o
 -13   5  13      634.52      608.88     24.50 o
 -12   5  13      379.70      372.13     18.89 o
 -11   5  13      783.51      775.61     20.75 o
 -10   5  13      419.42      415.30     15.90 o
  -9   5  13     1535.77     1491.29     27.05 o
  -8   5  13      252.90      272.38     12.36 o
  -7   5  13     3212.76     3075.55     44.18 o
  -6   5  13      794.33      763.29     18.34 o
  -5   5  13      917.32      974.34     18.79 o
  -4   5  13      124.37      119.57      8.76 o
  -3   5  13       15.89       18.55      7.00 o
  -2   5  13      401.46      353.18     11.71 o
  -1   5  13     1203.81     1184.25     24.88 o
   0   5  13      500.47      491.45     12.77 o
   1   5  13      356.31      314.17     19.57 o
   2   5  13       25.91       11.15     13.20 o
   3   5  13     1287.38     1266.91     31.77 o
   4   5  13      107.00      114.15     13.50 o
   5   5  13     2069.96     2128.41     44.92 o
   6   5  13      132.06      157.28     24.04 o
   7   5  13     1376.63     1433.33     38.18 o
   8   5  13        0.94       13.27     12.94 o
   9   5  13      301.96      265.18     16.88 o
  10   5  13        2.20       -3.18     14.11 o
  11   5  13      450.33      438.56     23.10 o
 -14   6  13      243.66      245.90     20.54 o
 -13   6  13       15.02       29.63     14.83 o
 -12   6  13      673.86      695.82     25.91 o
 -11   6  13      773.44      834.44     23.30 o
 -10   6  13      746.49      825.28     20.95 o
  -9   6  13     2542.88     2482.81     38.53 o
  -8   6  13      562.08      529.48     17.41 o
  -7   6  13      701.03      679.93     17.15 o
  -6   6  13     1716.07     1686.91     25.34 o
  -5   6  13      114.99      168.66      9.11 o
  -4   6  13       38.47       44.71      7.95 o
  -3   6  13     1770.70     1918.80     29.57 o
  -2   6  13      352.43      334.83     12.94 o
  -1   6  13     2338.16     2357.62     50.84 o
   0   6  13      220.10      239.55     11.89 o
   1   6  13       48.44       21.14     11.96 o
   2   6  13       60.69       45.40     12.38 o
   3   6  13     3441.46     3449.96     66.12 o
   4   6  13      115.38      139.78     17.33 o
   5   6  13     1374.18     1400.43     34.36 o
   6   6  13       86.01       98.69     13.80 o
   7   6  13      155.08      140.80     14.05 o
   8   6  13        5.02       10.99     12.52 o
   9   6  13       76.51       66.05     13.65 o
  10   6  13       49.08       44.32     18.03 o
  11   6  13        2.37       23.06     18.03 o
 -14   7  13      147.86      139.57     19.40 o
 -13   7  13      659.90      561.04     24.21 o
 -12   7  13      132.47      162.03     16.11 o
 -11   7  13      502.54      494.26     21.69 o
 -10   7  13      148.71      161.98     12.30 o
  -9   7  13     1046.96     1124.06     23.82 o
  -8   7  13        6.14       15.92      9.75 o
  -7   7  13       17.37       15.01      8.75 o
  -6   7  13      173.46      205.85     10.53 o
  -5   7  13        2.14       -6.96      8.91 o
  -4   7  13     2117.38     2108.15     38.59 o
  -3   7  13      201.04      236.62     12.02 o
  -2   7  13      261.66      242.19     12.91 o
  -1   7  13      170.28      147.10     11.09 o
   0   7  13      142.18      144.10      9.98 o
   1   7  13      235.48      288.79     15.99 o
   2   7  13      157.82      130.01     14.43 o
   3   7  13      423.17      478.29     21.98 o
   4   7  13      763.47      796.29     28.24 o
   5   7  13     1065.54      935.68     28.09 o
   6   7  13       16.19       39.43     16.88 o
   7   7  13      470.38      428.49     21.35 o
   8   7  13       58.94       73.33     13.93 o
   9   7  13      133.93      141.88     30.83 o
  10   7  13        5.69        0.65     18.03 o
 -13   8  13        6.42        0.35     18.23 o
 -12   8  13      485.66      483.67     23.50 o
 -11   8  13      453.87      442.90     22.40 o
 -10   8  13      261.71      257.30     14.13 o
  -9   8  13      902.15      919.36     24.07 o
  -8   8  13     1279.50     1378.63     27.39 o
  -7   8  13      174.48      214.88     13.99 o
  -6   8  13       15.08       17.68     12.44 o
  -5   8  13     1791.00     1649.14     33.10 o
  -4   8  13     1333.36     1281.43     28.36 o
  -3   8  13     3574.74     3403.94     52.35 o
  -2   8  13       32.07       32.33      9.32 o
  -1   8  13     1660.28     1629.09     31.55 o
   0   8  13       80.51      100.19     10.38 o
   1   8  13     2256.38     2251.04     43.02 o
   2   8  13       21.55       23.05     13.50 o
   3   8  13      673.56      658.78     24.41 o
   4   8  13      317.57      316.54     18.96 o
   5   8  13     2863.70     2722.76     56.02 o
   6   8  13        0.71        5.53     13.65 o
   7   8  13      267.86      290.96     18.08 o
   8   8  13       30.42       25.44     16.01 o
   9   8  13       21.73       17.16     19.64 o
  10   8  13        0.08        3.11     19.64 o
 -12   9  13      190.05      174.65     20.52 o
 -11   9  13       84.38       67.82     22.83 o
 -10   9  13      178.10      205.33     20.46 o
  -9   9  13       59.10       45.57     12.40 o
  -8   9  13      191.25      209.32     14.44 o
  -7   9  13       67.56       46.67     14.07 o
  -6   9  13       70.98       38.42     12.23 o
  -5   9  13       61.79       82.48     12.54 o
  -4   9  13      121.55      150.47     13.28 o
  -3   9  13      166.71      175.81     13.24 o
  -2   9  13      210.13      213.83     13.30 o
  -1   9  13       21.12       13.22      9.71 o
   0   9  13       80.04       52.52     10.60 o
   1   9  13      107.60       92.53     12.04 o
   2   9  13      336.95      319.17     19.80 o
   3   9  13      204.99      196.90     16.81 o
   4   9  13      539.75      553.96     24.17 o
   5   9  13      184.67      204.49     16.81 o
   6   9  13      847.98      864.34     32.22 o
   7   9  13      325.36      317.74     22.65 o
   8   9  13      630.43      693.94     30.26 o
   9   9  13       93.95       60.39     21.23 o
 -12  10  13      311.32      312.82     28.52 o
 -11  10  13       51.23       55.60     22.65 o
 -10  10  13      127.21      150.68     26.13 o
  -9  10  13      479.55      451.54     21.11 o
  -8  10  13       33.87       15.72     15.92 o
  -7  10  13      925.80      914.59     25.79 o
  -6  10  13       93.60      100.08     13.40 o
  -5  10  13     1929.83     1883.47     36.96 o
  -4  10  13       89.43       71.58     12.71 o
  -3  10  13     2952.92     3097.88     52.77 o
  -2  10  13       71.81       77.11     11.49 o
  -1  10  13     2678.50     2594.52     45.45 o
   0  10  13       15.08       32.87     10.90 o
   1  10  13     1835.94     1717.62     33.07 o
   2  10  13      715.35      713.79     22.93 o
   3  10  13     1009.59     1007.78     31.32 o
   4  10  13       70.11       85.53     17.08 o
   5  10  13       58.73       68.08     17.08 o
   6  10  13      202.11      233.24     20.22 o
   7  10  13      756.50      726.53     31.26 o
   8  10  13       43.23       68.03     22.81 o
 -10  11  13       65.38       82.93     22.76 o
  -9  11  13        6.79       -1.12     21.60 o
  -8  11  13      326.94      335.67     19.21 o
  -7  11  13       40.31       48.71     14.58 o
  -6  11  13      232.30      228.87     17.34 o
  -5  11  13      198.50      183.94     16.91 o
  -4  11  13       22.51       29.79     13.56 o
  -3  11  13      117.66      147.46     15.16 o
  -2  11  13       11.92        9.97     11.66 o
  -1  11  13        0.59       -7.13     11.10 o
   0  11  13       28.18       26.68     11.30 o
   1  11  13       26.18       33.66     11.65 o
   2  11  13       14.57        6.68     12.46 o
   3  11  13      147.36      133.21     13.46 o
   4  11  13        4.92        8.83     17.08 o
   5  11  13       17.23       13.13     17.08 o
   6  11  13      875.37      987.60     47.88 o
   7  11  13      379.82      387.17     48.90 o
  -9  12  13        1.25      -20.32     21.41 o
  -8  12  13       37.04       44.30     18.06 o
  -7  12  13      350.30      363.89     20.18 o
  -6  12  13       85.25      110.40     15.84 o
  -5  12  13     1112.61     1103.12     31.14 o
  -4  12  13       14.90       27.37     14.39 o
  -3  12  13     1123.84     1056.76     33.00 o
  -2  12  13        5.32       12.57     14.60 o
  -1  12  13      530.58      507.03     24.65 o
   0  12  13       47.14       27.27     13.94 o
   1  12  13     1281.99     1230.26     33.58 o
   2  12  13        8.73       16.06     11.75 o
   3  12  13     1876.32     1859.70     48.90 o
   4  12  13       31.93       22.57     22.41 o
   5  12  13     1246.24     1226.92     65.91 o
   6  12  13      350.95      359.87     30.14 o
  -7  13  13        0.07        9.14     22.03 o
  -6  13  13      268.14      304.23     21.17 o
  -5  13  13       32.66       61.04     17.63 o
  -4  13  13       63.04       59.68     16.76 o
  -3  13  13        1.11      -15.26     15.26 o
  -2  13  13       13.00       -0.77     15.17 o
  -1  13  13        3.18        3.48     15.13 o
   0  13  13       20.20       39.23     14.89 o
   1  13  13      909.70      991.19     31.33 o
   2  13  13      510.08      591.14     24.00 o
   3  13  13      155.45      170.45     18.20 o
   4  13  13      478.29      501.66     29.54 o
  -4  14  13        1.49      -15.65     16.35 o
  -3  14  13      173.78      178.02     19.42 o
  -2  14  13       63.45       64.25     16.96 o
  -1  14  13     1070.22     1066.57     33.77 o
   0  14  13      607.91      735.76     34.07 o
   1  14  13     2349.89     2336.79    108.44 o
 -15   0  14      930.35      944.12     52.05 o
 -14   0  14       15.62       -1.89     26.57 o
 -13   0  14     1171.55     1283.39     55.65 o
 -12   0  14      337.73      272.40     22.34 o
 -11   0  14      400.67      495.10     27.67 o
 -10   0  14      469.24      502.36     28.39 o
  -9   0  14      761.86      805.35     33.57 o
  -8   0  14     2373.60     2151.19     55.70 o
  -7   0  14        8.60       15.17     15.26 o
  -6   0  14     4637.34     4244.63     95.28 o
  -5   0  14     3299.64     3383.12     78.26 o
  -4   0  14      261.67      317.47     21.52 o
  -3   0  14      966.82      966.67     28.16 o
  -2   0  14     1880.87     1930.39     42.92 o
  -1   0  14      330.84      279.83     19.21 o
   0   0  14      885.06      888.76     30.64 o
   1   0  14      142.74      130.16     15.52 o
   2   0  14     1592.95     1648.19     43.70 o
   3   0  14        0.12      -12.76     14.03 o
   4   0  14     3319.73     3421.65     77.10 o
   5   0  14      104.66      111.04     20.26 o
   6   0  14     4204.42     4326.36    113.15 o
   7   0  14        5.74       -5.32     18.04 o
   8   0  14      772.24      699.71     36.08 o
   9   0  14       25.37       23.39     27.64 o
  10   0  14        7.51       20.20     19.55 o
 -15   1  14       65.06       76.92     20.95 o
 -14   1  14      185.52      202.41     21.82 o
 -13   1  14        0.06       13.19     18.04 o
 -12   1  14       70.34       75.55     13.52 o
 -11   1  14      117.88      137.13     13.89 o
 -10   1  14      561.85      530.54     20.83 o
  -9   1  14       35.43       24.82     11.99 o
  -8   1  14      217.95      194.03     13.57 o
  -7   1  14      575.44      607.38     20.28 o
  -6   1  14     1211.31     1141.24     26.42 o
  -5   1  14      896.72      948.40     23.84 o
  -4   1  14      283.13      273.78     15.41 o
  -3   1  14       88.75       44.99      9.26 o
  -2   1  14      197.60      155.59      8.79 o
  -1   1  14       10.94        4.14     10.63 o
   0   1  14      105.90       80.28      9.82 o
   1   1  14      270.65      278.80     12.14 o
   2   1  14     1250.16     1219.18     25.71 o
   3   1  14      441.95      388.02     17.64 o
   4   1  14      206.50      205.16     17.97 o
   5   1  14      375.45      399.98     18.04 o
   6   1  14       17.26       46.17     13.53 o
   7   1  14      105.78       86.65     14.32 o
   8   1  14      191.94      166.73     18.41 o
   9   1  14        1.21       11.40     18.75 o
  10   1  14       47.54       54.57     15.96 o
  11   1  14        0.11      -12.76     27.64 o
 -15   2  14       72.05       96.60     21.07 o
 -14   2  14        7.12        7.79     19.12 o
 -13   2  14      254.12      261.64     21.66 o
 -12   2  14       13.37        8.68     14.51 o
 -11   2  14      881.74      909.58     25.20 o
 -10   2  14       46.92       52.44     12.76 o
  -9   2  14      960.36     1014.16     25.83 o
  -8   2  14     1846.49     1813.87     35.56 o
  -7   2  14      984.10     1092.23     26.06 o
  -6   2  14      851.31      793.69     22.17 o
  -5   2  14      225.66      225.25     12.84 o
  -4   2  14     2071.28     2003.64     33.68 o
  -3   2  14       35.88       23.51      8.26 o
  -2   2  14     4603.02     4794.97     95.06 o
  -1   2  14      136.29      116.65     10.94 o
   0   2  14     4842.83     5007.04     75.45 o
   1   2  14      410.55      414.37     16.24 o
   2   2  14      237.10      264.53     12.62 o
   3   2  14      631.85      650.58     20.99 o
   4   2  14     2506.69     2541.25     46.46 o
   5   2  14        2.27       -3.95     12.11 o
   6   2  14     1802.86     1824.53     35.00 o
   7   2  14       13.79       33.71     10.85 o
   8   2  14      219.98      244.79     20.03 o
   9   2  14       21.02       16.80     18.09 o
  10   2  14       12.72       20.55     15.96 o
  11   2  14       36.65       51.03     29.77 o
 -15   3  14      550.15      595.36     72.29 o
 -14   3  14       13.60       19.26     19.30 o
 -13   3  14        1.38       -5.37     15.16 o
 -12   3  14      558.91      497.44     23.03 o
 -11   3  14       14.98       25.69     12.28 o
 -10   3  14     1687.74     1642.74     34.13 o
  -9   3  14        9.59       14.96     12.51 o
  -8   3  14      530.14      536.44     20.29 o
  -7   3  14        0.04       -9.83      9.83 o
  -6   3  14        1.31       -9.50      9.50 o
  -5   3  14       22.77        7.94      8.53 o
  -4   3  14     1903.13     1797.85     31.06 o
  -3   3  14      123.61      108.64      9.21 o
  -2   3  14      820.95      894.25     20.58 o
  -1   3  14       14.07       17.23      8.13 o
   0   3  14      107.31      131.06     10.87 o
   1   3  14        6.75       -2.25      8.92 o
   2   3  14     1282.16     1310.99     29.52 o
   3   3  14      182.64      161.97     14.25 o
   4   3  14      447.90      426.57     17.26 o
   5   3  14      238.60      230.76     14.84 o
   6   3  14      658.36      567.62     23.63 o
   7   3  14       40.77       24.09     11.60 o
   8   3  14      310.13      315.85     16.49 o
   9   3  14        0.24       12.46     16.16 o
  10   3  14      573.52      588.98     48.90 o
  11   3  14      163.21      225.39     36.15 o
 -14   4  14      207.90      209.24     21.94 o
 -13   4  14      879.48      921.95     30.29 o
 -12   4  14      269.05      276.79     18.65 o
 -11   4  14      426.79      444.93     19.34 o
 -10   4  14      104.77       96.29     13.42 o
  -9   4  14      320.17      322.51     16.20 o
  -8   4  14      192.39      167.50     13.54 o
  -7   4  14     1012.43      976.90     24.90 o
  -6   4  14     1022.53      985.89     24.51 o
  -5   4  14      315.59      299.54     12.93 o
  -4   4  14      770.65      784.53     19.82 o
  -3   4  14       93.19       89.55      9.26 o
  -2   4  14     3054.19     3250.41     45.26 o
  -1   4  14      594.46      589.96     21.19 o
   0   4  14     2689.55     2576.11     46.61 o
   1   4  14       23.40       27.78     10.36 o
   2   4  14     4623.54     4389.44     81.25 o
   3   4  14        1.20        8.75     11.86 o
   4   4  14      787.37      790.11     24.64 o
   5   4  14      394.62      386.93     20.24 o
   6   4  14      406.46      413.51     19.09 o
   7   4  14       53.07       46.99     12.57 o
   8   4  14      128.92      117.11     13.24 o
   9   4  14       12.93       29.61     12.17 o
  11   4  14       28.51       61.66     31.89 o
 -14   5  14      283.88      306.93     23.82 o
 -13   5  14       84.93       91.54     16.81 o
 -12   5  14      556.10      556.16     25.64 o
 -11   5  14       43.04       56.35     13.40 o
 -10   5  14     1191.21     1157.80     25.67 o
  -9   5  14       27.52       25.06     11.05 o
  -8   5  14      316.97      293.52     13.94 o
  -7   5  14       16.03       -1.25      9.87 o
  -6   5  14     1102.16     1114.94     23.86 o
  -5   5  14      165.12      173.86     10.62 o
  -4   5  14     1746.89     1637.79     25.42 o
  -3   5  14        2.40        5.35      7.59 o
  -2   5  14       90.98       67.55      8.24 o
  -1   5  14        6.79       21.66      8.34 o
   0   5  14      129.19      110.11     13.39 o
   1   5  14        1.05        4.11     13.46 o
   2   5  14      106.22       77.75     13.12 o
   3   5  14      256.50      213.54     14.84 o
   4   5  14      237.28      227.33     15.53 o
   5   5  14      229.66      220.03     15.01 o
   6   5  14      401.65      397.67     19.62 o
   7   5  14        2.89        8.55     12.21 o
   8   5  14     2589.18     2516.60     51.64 o
   9   5  14      278.91      239.46     17.40 o
  10   5  14      942.63     1010.52     38.55 o
 -13   6  14      722.64      701.73     28.22 o
 -12   6  14       54.47       75.93     15.22 o
 -11   6  14      760.56      797.61     23.35 o
 -10   6  14      103.70      101.97     11.71 o
  -9   6  14       54.06       46.28     10.87 o
  -8   6  14       59.33       52.65     10.86 o
  -7   6  14        0.32        7.09     10.08 o
  -6   6  14        9.93       13.30      9.26 o
  -5   6  14      334.37      344.24     15.12 o
  -4   6  14     1275.82     1185.75     23.94 o
  -3   6  14       85.46       50.62     10.03 o
  -2   6  14      562.75      562.35     18.39 o
  -1   6  14      177.24      172.80      9.82 o
   0   6  14     2521.76     2442.17     63.84 o
   1   6  14      165.78      151.56     16.18 o
   2   6  14     1130.90     1041.40     29.37 o
   3   6  14      393.45      442.01     21.48 o
   4   6  14      953.38      898.62     27.86 o
   5   6  14      746.57      811.87     26.29 o
   6   6  14      472.72      500.29     24.69 o
   7   6  14      666.73      657.93     41.31 o
   8   6  14     1199.38     1198.36     39.89 o
   9   6  14        2.99        6.38     18.03 o
  10   6  14       29.99       11.18     18.33 o
 -13   7  14       12.66       22.53     16.96 o
 -12   7  14     1329.53     1348.17     37.18 o
 -11   7  14       15.13       19.78     14.24 o
 -10   7  14      789.46      825.63     21.25 o
  -9   7  14       73.77       63.79     11.11 o
  -8   7  14      936.20      948.25     22.03 o
  -7   7  14        9.87       17.56      9.83 o
  -6   7  14      769.99      687.89     20.19 o
  -5   7  14      146.75      181.34     13.07 o
  -4   7  14      721.95      759.42     21.78 o
  -3   7  14      143.44      132.98     12.95 o
  -2   7  14       41.90       27.23     10.90 o
  -1   7  14      334.51      340.56     14.99 o
   0   7  14       16.27       32.98     10.44 o
   1   7  14       39.57       42.70     13.50 o
   2   7  14       67.43       68.92     14.43 o
   3   7  14       10.78      -12.31     13.23 o
   4   7  14      499.39      485.20     22.18 o
   5   7  14      299.97      296.24     17.57 o
   6   7  14     1098.83     1129.66     35.05 o
   7   7  14       85.80       91.80     16.72 o
   8   7  14     1680.39     1843.94     48.47 o
   9   7  14      193.53      198.10     21.88 o
 -12   8  14      152.88      148.80     18.72 o
 -11   8  14        1.47       -4.45     16.09 o
 -10   8  14       79.51       83.10     16.14 o
  -9   8  14        8.34        0.09     11.29 o
  -8   8  14       65.45       84.07     12.71 o
  -7   8  14       69.22       90.33     12.24 o
  -6   8  14      115.73      111.02     12.24 o
  -5   8  14      236.31      244.30     13.48 o
  -4   8  14       74.54       60.21     11.58 o
  -3   8  14      838.64      841.66     23.17 o
  -2   8  14      596.13      530.14     19.17 o
  -1   8  14      232.49      251.52     13.62 o
   0   8  14      868.83      848.55     24.04 o
   1   8  14      434.56      483.43     18.54 o
   2   8  14      817.84      862.83     28.34 o
   3   8  14       58.94       58.89     14.77 o
   4   8  14        2.02        1.88     13.65 o
   5   8  14      593.95      622.32     28.47 o
   6   8  14       47.34       56.81     16.39 o
   7   8  14      460.62      477.56     26.22 o
   8   8  14       97.42      120.66     30.95 o
 -11   9  14       66.70       28.46     22.65 o
 -10   9  14      304.64      268.12     26.53 o
  -9   9  14      213.75      216.47     17.01 o
  -8   9  14      976.82      955.01     28.47 o
  -7   9  14      168.75      236.16     28.08 o
  -6   9  14      585.34      623.89     24.70 o
  -5   9  14      177.62      162.16     14.04 o
  -4   9  14       85.30       81.89     11.82 o
  -3   9  14     1023.78     1041.70     24.02 o
  -2   9  14      197.61      178.40     11.99 o
  -1   9  14      474.11      479.64     18.06 o
   0   9  14       37.98       46.97     10.46 o
   1   9  14     1146.81     1134.74     28.39 o
   2   9  14      281.15      221.54     19.59 o
   3   9  14       58.83       52.99     23.09 o
   4   9  14       18.06      -15.81     15.81 o
   5   9  14      130.68      110.39     17.67 o
   6   9  14     1369.18     1317.10     48.40 o
   7   9  14        3.78      -13.07     16.47 o
   8   9  14     1624.27     1674.17     55.65 o
 -10  10  14      201.22      256.11     26.95 o
  -9  10  14       59.13       88.14     15.13 o
  -8  10  14       16.75       15.04     14.05 o
  -7  10  14      295.09      302.17     20.76 o
  -6  10  14       57.87       70.79     14.61 o
  -5  10  14      111.61      111.44     15.27 o
  -4  10  14       28.36       32.63     13.77 o
  -3  10  14      670.57      743.99     25.37 o
  -2  10  14        1.26        8.82     11.60 o
  -1  10  14      559.54      609.11     21.41 o
   0  10  14      148.33      169.33     14.41 o
   1  10  14     1500.63     1522.37     42.28 o
   2  10  14       18.55       24.12     20.85 o
   3  10  14      418.33      425.42     31.47 o
   4  10  14       13.37       -0.30     19.64 o
   5  10  14       46.65       10.21     21.23 o
   6  10  14      440.84      450.81     69.10 o
  -9  11  14       99.96       98.83     23.99 o
  -8  11  14      601.18      646.22     30.45 o
  -7  11  14      790.41      783.91     31.28 o
  -6  11  14      633.99      558.86     27.86 o
  -5  11  14      816.10      974.41     32.64 o
  -4  11  14      391.06      346.89     20.46 o
  -3  11  14      743.91      772.97     28.48 o
  -2  11  14      386.96      455.95     23.60 o
  -1  11  14      216.92      193.45     14.70 o
   0  11  14       95.99       63.05     13.94 o
   1  11  14      147.65      172.96     17.47 o
   2  11  14      211.41      190.30     23.30 o
   3  11  14      524.53      571.00     35.25 o
   4  11  14      273.12      261.65     39.34 o
   5  11  14      263.38      281.89     27.51 o
  -7  12  14      498.27      578.50     28.59 o
  -6  12  14      104.37      157.73     19.42 o
  -5  12  14      504.14      612.82     28.71 o
  -4  12  14       67.74       52.95     16.57 o
  -3  12  14       92.61       66.39     16.14 o
  -2  12  14      445.70      497.25     24.79 o
  -1  12  14      270.45      328.75     19.84 o
   0  12  14      267.99      289.43     15.71 o
   1  12  14      567.26      624.63     29.77 o
   2  12  14        3.87       -1.82     14.10 o
   3  12  14      645.92      661.36     79.74 o
  -4  13  14      305.11      353.55     61.66 o
  -3  13  14      511.15      560.17     27.17 o
  -2  13  14      309.27      264.17     19.93 o
  -1  13  14      231.02      305.26     30.08 o
   0  13  14      103.54       76.01     15.47 o
 -14   1  15       13.03       17.46     19.67 o
 -13   1  15      353.99      360.56     24.50 o
 -12   1  15       39.74       38.75     15.50 o
 -11   1  15     1739.30     1775.72     36.60 o
 -10   1  15      108.28      144.69     14.12 o
  -9   1  15     3677.57     3713.71     61.72 o
  -8   1  15      137.92      140.02     13.59 o
  -7   1  15     2030.14     2025.26     38.06 o
  -6   1  15      224.56      199.43     13.58 o
  -5   1  15     1628.69     1686.74     32.93 o
  -4   1  15      721.37      806.13     21.98 o
  -3   1  15     2157.57     2124.72     38.02 o
  -2   1  15      580.66      605.62     19.76 o
  -1   1  15      702.13      637.00     24.17 o
   0   1  15       17.93       29.61     12.69 o
   1   1  15      162.92      178.92     13.59 o
   2   1  15        2.03      -12.46     12.46 o
   3   1  15      638.51      529.12     23.07 o
   4   1  15      207.94      194.51     16.14 o
   5   1  15      366.68      378.57     18.99 o
   6   1  15        7.74       14.49     13.76 o
   7   1  15      828.13      868.78     33.95 o
   8   1  15       45.75       35.56     16.75 o
   9   1  15     1101.98     1165.21     68.04 o
  10   1  15        7.67       14.88     27.64 o
 -14   2  15       52.71       22.04     30.79 o
 -13   2  15       48.01       79.87     19.79 o
 -12   2  15       73.65       71.82     15.82 o
 -11   2  15        4.53        6.08     12.89 o
 -10   2  15     1257.45     1297.44     30.43 o
  -9   2  15       69.11       93.98     13.35 o
  -8   2  15      543.15      603.74     21.61 o
  -7   2  15       14.14       32.34     11.68 o
  -6   2  15      712.81      746.83     22.09 o
  -5   2  15       73.46       43.12      9.99 o
  -4   2  15      218.21      215.10     12.68 o
  -3   2  15       91.23       93.27     10.69 o
  -2   2  15      609.28      611.19     20.88 o
  -1   2  15      555.51      647.73     32.08 o
   0   2  15      171.43      192.28     13.63 o
   1   2  15       92.41       63.94     11.71 o
   2   2  15       10.13       21.38     12.53 o
   3   2  15      214.03      181.20     15.33 o
   4   2  15       87.25       87.70     14.25 o
   5   2  15     1649.56     1631.64     37.20 o
   6   2  15       11.06       13.96     11.64 o
   7   2  15     1097.35     1165.39     38.86 o
   8   2  15       86.58       93.12     18.33 o
   9   2  15       97.21       92.34     25.52 o
  10   2  15        9.78       59.54     29.77 o
 -13   3  15      490.36      461.04     26.07 o
 -12   3  15      146.03      190.52     17.78 o
 -11   3  15      421.84      442.58     19.25 o
 -10   3  15       24.51       54.31     13.00 o
  -9   3  15      964.99      912.21     25.30 o
  -8   3  15      223.20      259.88     15.12 o
  -7   3  15     1185.99     1144.64     27.14 o
  -6   3  15      274.74      259.94     14.25 o
  -5   3  15     1008.22     1082.34     25.13 o
  -4   3  15        6.18       -1.15      9.18 o
  -3   3  15      895.92     1004.71     21.77 o
  -2   3  15      416.17      470.46     14.87 o
  -1   3  15      507.44      460.90     19.49 o
   0   3  15     1798.98     1862.41     37.50 o
   1   3  15      682.65      720.70     25.41 o
   2   3  15      239.21      233.48     16.01 o
   3   3  15        0.70       -3.28     11.86 o
   4   3  15       25.59       34.75     12.43 o
   5   3  15      147.01      162.37     14.25 o
   6   3  15       83.79      114.50     13.69 o
   7   3  15      337.14      367.68     18.15 o
   8   3  15      247.26      261.98     26.94 o
   9   3  15     2120.15     2130.46     68.40 o
 -13   4  15       98.56      111.35     20.69 o
 -12   4  15      267.40      224.14     18.38 o
 -11   4  15        2.23       20.38     13.03 o
 -10   4  15      235.99      274.05     16.08 o
  -9   4  15      417.22      420.08     18.36 o
  -8   4  15     1737.11     1755.06     35.28 o
  -7   4  15       93.03      126.94     13.04 o
  -6   4  15      176.59      185.60     13.09 o
  -5   4  15       16.50       14.93     10.06 o
  -4   4  15        7.91       14.83      9.67 o
  -3   4  15      624.17      653.64     20.49 o
  -2   4  15      738.81      821.51     20.80 o
  -1   4  15      516.13      497.28     22.42 o
   0   4  15       20.82       18.24     12.49 o
   1   4  15      979.12     1099.87     29.84 o
   2   4  15        0.55       -4.76     11.86 o
   3   4  15      938.51     1089.72     30.07 o
   4   4  15        4.93        0.55     12.43 o
   5   4  15     1571.16     1587.53     37.18 o
   6   4  15       58.46       84.94     13.88 o
   7   4  15      606.09      594.77     25.79 o
   8   4  15      113.69      102.22     14.94 o
   9   4  15       29.36       51.60     23.39 o
 -13   5  15      523.53      544.63     36.27 o
 -12   5  15        3.29       35.92     18.79 o
 -11   5  15      476.34      500.78     21.51 o
 -10   5  15      163.37      196.05     13.81 o
  -9   5  15      239.95      247.48     13.80 o
  -8   5  15       71.31       85.30     11.95 o
  -7   5  15      500.09      493.79     18.25 o
  -6   5  15       82.93      130.13     11.42 o
  -5   5  15     1108.81     1126.28     24.25 o
  -4   5  15     1482.47     1523.44     28.13 o
  -3   5  15      981.53      997.30     23.78 o
  -2   5  15      221.04      212.48     11.77 o
  -1   5  15      746.59      766.54     26.47 o
   0   5  15        7.42       19.69     12.87 o
   1   5  15       50.19       67.37     13.80 o
   2   5  15      206.35      212.75     15.75 o
   3   5  15      138.08      141.81     14.65 o
   4   5  15      238.63      233.85     16.12 o
   5   5  15       74.31       67.68     13.54 o
   6   5  15        7.86        4.54     14.11 o
   7   5  15     1593.13     1687.12     44.42 o
   8   5  15        2.87        3.52     14.28 o
   9   5  15     1120.90     1329.09     44.82 o
 -12   6  15      548.52      640.60     39.45 o
 -11   6  15        7.26       12.18     15.15 o
 -10   6  15      240.61      233.12     15.76 o
  -9   6  15      125.24      134.65     12.68 o
  -8   6  15      180.11      226.06     13.57 o
  -7   6  15      324.40      312.39     14.35 o
  -6   6  15      448.38      470.88     19.12 o
  -5   6  15      848.36      897.79     23.65 o
  -4   6  15      945.94      884.15     23.18 o
  -3   6  15     1217.21     1265.67     27.51 o
  -2   6  15       20.21       40.10     10.14 o
  -1   6  15     1678.02     1698.39     35.16 o
   0   6  15      434.35      464.46     21.60 o
   1   6  15      783.76      935.98     28.34 o
   2   6  15      149.84      153.34     15.31 o
   3   6  15      618.85      567.25     23.78 o
   4   6  15       59.19       51.91     16.18 o
   5   6  15     1682.71     1627.86     44.08 o
   6   6  15       68.53       73.18     16.18 o
   7   6  15       41.12       69.26     15.61 o
   8   6  15       17.25       17.88     21.26 o
 -11   7  15      109.22       90.88     19.21 o
 -10   7  15        0.81        3.01     14.16 o
  -9   7  15      327.74      362.44     19.73 o
  -8   7  15      108.83       96.46     14.91 o
  -7   7  15      553.28      532.27     23.38 o
  -6   7  15      629.39      603.36     21.24 o
  -5   7  15       41.90       49.15     11.84 o
  -4   7  15      364.25      437.93     18.42 o
  -3   7  15      453.79      484.10     18.95 o
  -2   7  15      348.06      400.89     16.62 o
  -1   7  15      285.96      342.36     16.41 o
   0   7  15      235.33      251.74     19.70 o
   1   7  15      433.21      402.51     23.44 o
   2   7  15      145.58      171.54     17.77 o
   3   7  15       20.59       27.65     15.81 o
   4   7  15       95.60      107.25     16.39 o
   5   7  15       49.25       68.78     16.72 o
   6   7  15        8.66       10.63     18.03 o
   7   7  15      225.76      219.67     22.81 o
 -11   8  15       79.88       43.05     20.63 o
 -10   8  15        8.75        0.20     15.97 o
  -9   8  15       24.91       18.43     13.55 o
  -8   8  15      641.19      638.22     23.19 o
  -7   8  15      541.18      533.29     21.49 o
  -6   8  15      384.25      441.56     21.23 o
  -5   8  15     1709.30     1795.99     38.97 o
  -4   8  15        4.30       13.58     12.76 o
  -3   8  15     2358.30     2347.40     46.09 o
  -2   8  15      557.01      560.13     23.19 o
  -1   8  15     1910.27     1853.78     34.93 o
   0   8  15      161.54      201.43     15.91 o
   1   8  15     2093.88     1984.48     62.06 o
   2   8  15      983.76     1062.33     42.91 o
   3   8  15      649.89      686.09     35.72 o
   4   8  15       20.85       -9.37     19.27 o
   5   8  15       63.14       70.17     21.23 o
   6   8  15        2.44        2.51     19.64 o
   7   8  15      261.33      240.93     35.08 o
 -10   9  15       24.88      -24.25     27.54 o
  -9   9  15      129.25      132.71     15.21 o
  -8   9  15      310.16      348.19     17.88 o
  -7   9  15       83.05       72.62     13.99 o
  -6   9  15      421.27      501.44     21.27 o
  -5   9  15      711.15      692.99     25.53 o
  -4   9  15       43.16       49.22     15.20 o
  -3   9  15      187.74      230.73     17.19 o
  -2   9  15      218.69      246.98     16.68 o
  -1   9  15       86.84      107.61     13.66 o
   0   9  15       74.76      118.46     15.55 o
   1   9  15      107.85      137.88     22.81 o
   2   9  15      294.69      307.81     27.51 o
   3   9  15       69.18       66.77     21.23 o
   4   9  15      117.30      110.84     22.81 o
   5   9  15       55.22       68.66     21.57 o
   6   9  15      203.50      230.30     24.77 o
  -8  10  15      103.61       79.75     16.69 o
  -7  10  15     1002.93     1077.49     32.16 o
  -6  10  15      133.99      160.72     16.84 o
  -5  10  15     1779.28     1708.54     39.68 o
  -4  10  15      339.70      361.36     18.70 o
  -3  10  15      672.92      641.63     33.15 o
  -2  10  15      162.88      157.80     16.24 o
  -1  10  15     1708.68     1777.60     41.53 o
   0  10  15       59.49       81.78     15.67 o
   1  10  15     1930.75     2002.38     64.18 o
   2  10  15        0.33       20.71     22.41 o
   3  10  15     1931.56     1961.30     85.05 o
   4  10  15      283.55      257.94     26.35 o
  -6  11  15      195.12      208.63     19.80 o
  -5  11  15       37.46       46.87     16.96 o
  -4  11  15        8.02        2.58     14.24 o
  -3  11  15       31.87       12.65     13.61 o
  -2  11  15      330.44      383.18     21.77 o
  -1  11  15       49.94       44.32     14.05 o
   0  11  15      107.43       97.33     16.58 o
   1  11  15       92.69       81.15     14.95 o
   2  11  15       24.21       -5.01     22.41 o
  -2  12  15       15.46       40.40     31.89 o
 -12   0  16      157.91      141.18     29.62 o
 -11   0  16      811.45      841.74     36.75 o
 -10   0  16      141.79      154.25     20.95 o
  -9   0  16     1074.44     1240.06     41.97 o
  -8   0  16      123.18      109.93     19.33 o
  -7   0  16     1511.38     1616.29     47.33 o
  -6   0  16       76.62       76.96     20.95 o
  -5   0  16      571.88      636.11     29.04 o
  -4   0  16        5.70        4.59     15.11 o
  -3   0  16       63.26       55.78     14.67 o
  -2   0  16     1606.23     1688.19     56.90 o
  -1   0  16      646.99      695.94     39.34 o
   0   0  16     3295.94     3634.50     99.57 o
   1   0  16      165.91      167.98     23.27 o
   2   0  16     2419.49     2710.51     79.30 o
   3   0  16      271.65      247.65     24.77 o
   4   0  16     4840.86     4957.89    191.37 o
   5   0  16       89.37       61.66     29.77 o
   6   0  16     1700.99     1945.55     85.05 o
 -12   1  16        2.26       13.64     15.61 o
 -11   1  16       46.25       48.92     13.66 o
 -10   1  16      562.59      599.79     22.70 o
  -9   1  16       33.75       48.41     13.05 o
  -8   1  16      290.54      329.06     16.45 o
  -7   1  16      191.21      161.95     13.83 o
  -6   1  16        6.66        4.98     11.35 o
  -5   1  16       67.47       35.16     11.35 o
  -4   1  16        7.13       -8.99     10.22 o
  -3   1  16      452.96      469.93     17.57 o
  -2   1  16        0.22       16.20     13.26 o
  -1   1  16       70.54       83.18     14.60 o
   0   1  16       83.73      140.34     19.64 o
   1   1  16      195.01      214.76     16.39 o
   2   1  16       27.58       54.74     14.00 o
   3   1  16        9.94       17.72     13.76 o
   4   1  16       76.12      130.07     15.89 o
   5   1  16        4.36       21.26     20.26 o
   6   1  16       29.84       80.74     22.33 o
   7   1  16        3.99       51.03     29.77 o
   8   1  16       32.82       68.04     31.89 o
 -12   2  16      744.27      796.54     34.56 o
 -11   2  16      132.33      164.61     15.38 o
 -10   2  16       11.69       15.79     13.00 o
  -9   2  16      666.77      750.74     24.29 o
  -8   2  16       78.77       95.77     13.37 o
  -7   2  16     1099.39     1130.44     27.40 o
  -6   2  16       14.89        7.98     11.69 o
  -5   2  16      360.01      371.63     17.84 o
  -4   2  16      483.35      524.46     18.97 o
  -3   2  16       65.65       89.74     10.79 o
  -2   2  16     2237.03     2471.04     52.17 o
  -1   2  16        0.54       -0.30     13.53 o
   0   2  16     2509.40     2463.28     52.06 o
   1   2  16      152.50      136.15     15.54 o
   2   2  16     3138.97     3179.11     63.76 o
   3   2  16      360.28      350.52     27.99 o
   4   2  16     1504.97     1751.85     49.01 o
   5   2  16      274.71      283.60     23.50 o
   6   2  16     2792.02     3074.56     87.18 o
   7   2  16        1.53       10.63     31.89 o
   8   2  16      509.94      510.31     51.03 o
 -12   3  16      146.64      150.85     20.86 o
 -11   3  16      313.80      315.25     19.26 o
 -10   3  16      152.07      148.43     14.78 o
  -9   3  16        1.18        2.23     12.44 o
  -8   3  16     1229.49     1276.70     29.83 o
  -7   3  16      556.66      584.94     21.55 o
  -6   3  16      264.72      281.81     15.21 o
  -5   3  16      719.02      726.37     21.82 o
  -4   3  16       18.37       30.91     11.04 o
  -3   3  16        3.48       25.65     10.23 o
  -2   3  16      289.63      253.06     15.94 o
  -1   3  16      236.33      290.39     19.33 o
   0   3  16        8.81       38.43     16.75 o
   1   3  16        0.09        9.77     15.86 o
   2   3  16       29.45       34.34     16.75 o
   3   3  16      227.56      218.17     16.15 o
   4   3  16       32.58       21.14     14.96 o
   5   3  16        8.31       11.34     17.30 o
   6   3  16       40.18       51.03     17.69 o
   7   3  16      140.31      163.22     18.33 o
   8   3  16       21.13       49.41     16.68 o
 -12   4  16      271.60      267.86     35.31 o
 -11   4  16     1079.83     1192.42     33.59 o
 -10   4  16      679.27      794.86     27.83 o
  -9   4  16       79.61       82.87     15.16 o
  -8   4  16        0.67       16.92     12.18 o
  -7   4  16      180.27      192.03     14.08 o
  -6   4  16      290.96      294.29     15.27 o
  -5   4  16       85.92       92.36     12.23 o
  -4   4  16     1835.69     1880.28     35.65 o
  -3   4  16      257.99      291.27     16.53 o
  -2   4  16      396.58      353.76     18.68 o
  -1   4  16       15.09        5.49     12.96 o
   0   4  16     1033.98     1146.60     31.77 o
   1   4  16       54.02       58.37     14.05 o
   2   4  16      742.90      784.53     30.04 o
   3   4  16       43.48       33.51     15.21 o
   4   4  16     1771.30     1746.86     53.56 o
   5   4  16       20.99       14.03     17.69 o
   6   4  16      715.59      830.75     34.60 o
   7   4  16        1.70        5.87     17.01 o
 -11   5  16      770.18      833.85     29.52 o
 -10   5  16      377.11      379.60     18.43 o
  -9   5  16      242.09      272.85     18.70 o
  -8   5  16      501.06      544.05     21.65 o
  -7   5  16        0.26        3.55     11.69 o
  -6   5  16      675.64      651.17     24.19 o
  -5   5  16       40.92       36.87     11.72 o
  -4   5  16       20.95        7.97     11.28 o
  -3   5  16       41.83       49.88     10.91 o
  -2   5  16      377.35      363.41     17.04 o
  -1   5  16        1.42        6.63     13.57 o
   0   5  16       27.33       39.73     15.81 o
   1   5  16      101.17      116.90     17.19 o
   2   5  16        4.93       17.86     17.69 o
   3   5  16        7.28       16.59     17.69 o
   4   5  16      106.53       89.94     19.27 o
   5   5  16      383.86      386.16     26.57 o
   6   5  16       76.70       86.65     21.26 o
   7   5  16       44.61       29.93     18.03 o
 -10   6  16      110.67       82.62     15.89 o
  -9   6  16      353.73      382.92     20.47 o
  -8   6  16       86.72       83.60     15.10 o
  -7   6  16       10.73        6.51     13.40 o
  -6   6  16      253.48      252.28     17.00 o
  -5   6  16       60.73       45.41     13.32 o
  -4   6  16      146.62      122.03     13.59 o
  -3   6  16       83.00       97.72     12.62 o
  -2   6  16      472.82      465.13     19.95 o
  -1   6  16        9.70       30.40     19.27 o
   0   6  16      232.46      230.01     23.96 o
   1   6  16      198.02      222.75     22.81 o
   2   6  16      477.80      485.12     31.89 o
   3   6  16      194.66      213.48     22.41 o
   4   6  16      105.75       92.49     20.85 o
   5   6  16      169.56      167.28     22.33 o
   6   6  16      164.32      130.17     31.89 o
 -10   7  16      385.32      381.68     24.19 o
  -9   7  16        2.40       -6.86     17.02 o
  -8   7  16     1328.87     1329.82     38.57 o
  -7   7  16       22.04       44.94     16.62 o
  -6   7  16      682.06      718.06     28.73 o
  -5   7  16       28.06       19.66     15.05 o
  -4   7  16      537.57      552.80     24.51 o
  -3   7  16       31.25       37.29     13.64 o
  -2   7  16      623.10      578.62     22.39 o
  -1   7  16      132.20      158.99     14.84 o
   0   7  16      991.26     1060.00     43.88 o
   1   7  16      215.21      256.59     24.39 o
   2   7  16      235.11      247.67     24.39 o
   3   7  16        4.59       24.07     19.64 o
   4   7  16      152.93      135.03     21.57 o
   5   7  16        0.67      -23.78     26.58 o
  -9   8  16       89.31       77.44     28.45 o
  -8   8  16       26.63       20.52     17.02 o
  -7   8  16        4.75       -0.46     16.12 o
  -6   8  16       72.35       69.46     17.49 o
  -5   8  16        0.84        3.52     15.05 o
  -4   8  16       87.53       78.03     15.61 o
  -3   8  16        4.66        6.38     13.75 o
  -2   8  16        3.80        4.67     12.56 o
  -1   8  16      117.87      118.18     15.42 o
   0   8  16      203.66      229.06     25.52 o
   1   8  16      468.52      494.34     32.67 o
   2   8  16      205.08      209.79     24.39 o
   3   8  16      399.10      452.35     31.15 o
   4   8  16       15.79      -13.97     19.64 o
  -7   9  16      339.30      363.57     22.42 o
  -6   9  16      336.24      334.49     21.35 o
  -5   9  16      754.44      978.90     32.54 o
  -4   9  16     1001.07     1054.47     33.07 o
  -3   9  16      223.21      221.25     17.32 o
  -2   9  16     1706.96     1744.47     41.03 o
  -1   9  16       10.05       39.71     15.42 o
   0   9  16     1018.60     1023.47     44.43 o
   1   9  16      326.90      407.27     34.02 o
   2   9  16      204.84      199.64     28.70 o
   3   9  16      340.33      390.16     31.15 o
  -5  10  16      145.14      196.56     18.85 o
  -4  10  16      861.36      938.31     31.70 o
  -3  10  16      203.43      180.86     17.64 o
  -2  10  16      119.83      195.60     16.61 o
  -1  10  16      194.79      269.43     19.50 o
   0  10  16       17.11       13.65     13.64 o
   1  10  16      424.82      500.44     34.19 o
 -11   1  17      371.49      385.11     54.22 o
 -10   1  17      134.67      144.94     19.79 o
  -9   1  17      644.02      638.68     29.40 o
  -8   1  17        3.09       30.19     16.72 o
  -7   1  17     1986.24     2017.40     47.99 o
  -6   1  17       35.49       33.65     15.96 o
  -5   1  17     1995.39     2185.08     48.58 o
  -4   1  17       33.38       48.86     13.17 o
  -3   1  17      269.58      273.28     19.78 o
  -2   1  17      301.94      353.11     43.59 o
  -1   1  17      453.73      491.58     33.80 o
   0   1  17      202.42      246.76     24.06 o
   1   1  17      705.18      825.77     38.32 o
   2   1  17       38.98       62.25     26.58 o
   3   1  17      223.15      227.51     34.02 o
   4   1  17      262.45      321.07     38.27 o
   5   1  17      110.63      104.19     31.89 o
   6   1  17       46.98       53.69     16.41 o
 -10   2  17       12.44        8.94     18.27 o
  -9   2  17        0.05      -11.75     17.42 o
  -8   2  17      248.69      261.81     20.16 o
  -7   2  17       48.18       91.16     16.96 o
  -6   2  17       11.26       28.72     15.13 o
  -5   2  17        7.34       14.30     14.27 o
  -4   2  17        3.96       13.71     12.97 o
  -3   2  17        6.56       14.16     13.80 o
  -2   2  17       93.37      173.70     62.73 o
  -1   2  17       58.44       82.17     32.96 o
   0   2  17       14.33       51.03     31.89 o
   1   2  17      640.33      716.56     55.28 o
   2   2  17        2.81       34.02     29.77 o
   3   2  17      521.01      578.35     51.03 o
   4   2  17      230.58      269.94     44.65 o
   5   2  17      180.86      170.72     19.27 o
   6   2  17       33.46       53.30     16.41 o
 -10   3  17      688.08      880.04     33.90 o
  -9   3  17      278.34      274.84     21.47 o
  -8   3  17        0.21       19.59     16.62 o
  -7   3  17     1018.81     1066.13     34.25 o
  -6   3  17       77.04       93.63     16.10 o
  -5   3  17      464.80      482.65     23.39 o
  -4   3  17      321.71      299.81     18.13 o
  -3   3  17      774.91      739.83     27.14 o
  -2   3  17      174.47      161.60     36.15 o
  -1   3  17      657.97      625.13     55.28 o
   0   3  17      255.59      331.70     40.40 o
   1   3  17      457.62      542.20     53.16 o
   2   3  17      554.13      570.86     32.16 o
   3   3  17      672.67      788.36     38.27 o
   4   3  17        2.07        1.28     17.69 o
   5   3  17       14.35      -17.01     21.26 o
   6   3  17       33.51        1.70     17.69 o
 -10   4  17       34.04       25.29     18.38 o
  -9   4  17      163.74      174.79     20.06 o
  -8   4  17        3.16        7.36     16.85 o
  -7   4  17        5.25       -4.14     15.77 o
  -6   4  17      324.72      314.14     28.70 o
  -5   4  17        2.70      -16.95     16.95 o
  -4   4  17       35.92       34.79     15.94 o
  -3   4  17      119.70       98.98     14.43 o
  -2   4  17        1.22        1.52     20.41 o
  -1   4  17     1203.45     1279.56     46.91 o
   0   4  17      118.24      129.45     30.83 o
   1   4  17     1172.80     1337.37     46.91 o
   2   4  17        3.19       11.58     19.27 o
   3   4  17     1557.40     1616.06     52.05 o
   4   4  17       28.96       43.71     19.27 o
   5   4  17      735.94      768.35     34.60 o
  -9   5  17      464.17      409.05     23.75 o
  -8   5  17       66.47       79.18     17.52 o
  -7   5  17      662.99      624.85     27.77 o
  -6   5  17      229.52      224.82     18.68 o
  -5   5  17     1092.76     1142.83     33.69 o
  -4   5  17        3.92        9.52     13.64 o
  -3   5  17     1195.27     1311.21     35.91 o
  -2   5  17      146.50      128.85     21.96 o
  -1   5  17      804.91      801.61     37.79 o
   0   5  17      282.46      338.29     27.06 o
   1   5  17      443.61      516.13     32.16 o
   2   5  17       30.83       45.91     19.27 o
   3   5  17       23.86       21.89     19.27 o
   4   5  17       91.83       83.08     19.64 o
   5   5  17        6.71        2.05     19.64 o
  -8   6  17      434.70      417.93     24.14 o
  -7   6  17        0.30        6.03     16.62 o
  -6   6  17      266.40      309.63     20.37 o
  -5   6  17       83.21       95.25     16.27 o
  -4   6  17      238.13      249.06     17.50 o
  -3   6  17      151.77      163.38     18.01 o
  -2   6  17      416.47      428.55     31.47 o
  -1   6  17       93.73      119.95     22.41 o
   0   6  17       57.34       86.11     42.53 o
   1   6  17     1264.35     1317.37     48.43 o
   2   6  17       32.81       62.94     21.23 o
   3   6  17     1563.16     1815.76     58.12 o
   4   6  17       19.03       41.68     21.23 o
  -7   7  17      135.33      165.75     18.97 o
  -6   7  17      105.11      149.08     18.06 o
  -5   7  17      154.27      127.73     17.04 o
  -4   7  17      363.26      338.13     19.35 o
  -3   7  17      532.16      504.37     38.98 o
  -2   7  17       14.84       25.05     14.10 o
  -1   7  17      565.12      627.67     37.27 o
   0   7  17      236.77      298.02     27.06 o
   1   7  17      319.95      396.91     30.58 o
   2   7  17      398.15      443.80     32.09 o
   3   7  17      305.07      282.26     25.95 o
  -5   8  17      217.12      229.93     19.19 o
  -4   8  17      134.99      141.86     16.90 o
  -3   8  17      404.32      416.46     30.30 o
  -2   8  17      461.07      549.65     39.34 o
  -1   8  17      158.51      153.18     24.39 o
   0   8  17      323.76      351.96     28.60 o
   1   8  17      946.91     1096.50     45.96 o
  -8   0  18      353.53      329.51     30.07 o
  -7   0  18      331.15      325.08     29.29 o
  -6   0  18       41.20       46.16     23.27 o
  -5   0  18     1839.44     1857.75     62.38 o
  -4   0  18      346.86      464.52     36.15 o
  -3   0  18     1138.65     1367.20     72.29 o
  -2   0  18        4.56        0.00     29.77 o
  -1   0  18      166.65      202.00     34.02 o
   0   0  18       95.59      155.22     34.02 o
   1   0  18      286.74      270.04     36.15 o
  -8   1  18       73.40       89.97     18.32 o
  -7   1  18        0.34       16.03     16.72 o
  -6   1  18       87.54       99.92     16.68 o
  -5   1  18       49.21       73.54     15.17 o
  -4   1  18      239.16      241.40     15.96 o
  -3   1  18       14.47       39.81     21.76 o
  -2   1  18       83.97       94.93     29.77 o
  -1   1  18        2.68       27.88     20.26 o
   0   1  18      366.01      403.99     42.53 o
   1   1  18      126.31      104.19     31.89 o
   2   1  18      142.64      142.46     34.02 o
   3   1  18      174.06      144.59     34.02 o
  -8   2  18      284.33      308.34     21.22 o
  -7   2  18      642.58      690.19     29.49 o
  -6   2  18      165.74      187.26     17.94 o
  -5   2  18      657.66      843.68     29.08 o
  -4   2  18       15.22       24.14     12.89 o
  -3   2  18      130.03      116.95     36.15 o
  -2   2  18      427.11      418.88     44.65 o
  -1   2  18      458.49      491.17     51.03 o
   0   2  18      293.12      338.08     40.40 o
   1   2  18       30.83       46.78     34.02 o
   2   2  18     1788.72     1966.82     89.30 o
   3   2  18       51.29       91.48     27.64 o
  -7   3  18       15.33       32.32     16.96 o
  -6   3  18      727.86      830.02     35.14 o
  -5   3  18      120.35      119.62     18.44 o
  -4   3  18       45.62       14.39     14.87 o
  -3   3  18       57.42      110.57     36.15 o
  -2   3  18      264.66      335.95     42.53 o
  -1   3  18       58.11       59.54     34.02 o
   0   3  18      167.89      244.52     40.40 o
   1   3  18       12.97       -5.64     18.86 o
   2   3  18        9.59      -13.90     21.26 o
   3   3  18       37.73       47.69     20.41 o
  -7   4  18      292.24      350.19     35.93 o
  -6   4  18      589.21      682.23     33.78 o
  -5   4  18       48.00       28.00     17.67 o
  -4   4  18       56.39       45.67     13.81 o
  -3   4  18       77.92       88.28     22.98 o
  -2   4  18      224.30      233.45     25.03 o
  -1   4  18       52.40      104.07     22.33 o
   0   4  18      200.80      155.31     27.64 o
   1   4  18       70.48       54.07     21.26 o
   2   4  18      734.70      798.87     62.73 o
  -6   5  18      499.00      567.35     35.00 o
  -5   5  18      183.07      189.04     17.32 o
  -4   5  18      155.16      140.95     15.01 o
  -3   5  18       51.06       25.81     14.43 o
  -2   5  18       18.96       23.90     20.85 o
  -1   5  18       35.20       37.47     20.85 o
   0   5  18      666.95      759.43     38.32 o
   1   5  18       33.71       45.83     20.85 o
  -4   6  18       24.04        2.13     23.39 o
  -3   6  18       22.33       -5.08     14.43 o
  -2   6  18       23.83       36.01     21.96 o
  -1   6  18       43.76       76.55     27.64 o
 
